# Supplementary material for: Multi-omics analysis of patient-derived organoids reveals that E3 ligase COP1 promotes liver metastasis and oxaliplatin resistance in colorectal cancer through LUZP1 degradation and MYL9 phosphorylation
Source: Exp Hematol Oncol. 2026 Apr 5;15:43. doi: 10.1186/s40164-026-00771-7 (PMC13094177; doi:10.1186/s40164-026-00771-7)
Supplement: Supplementary file 1 — Supplementary Table S1 [file 40164_2026_771_MOESM9_ESM.xls]

## Sheet: Table_S1
Demographic and clinicopathological characteristics of 5 patients in FUSCC cohort I
Patient	Gender	Age	Primary site	Histological type	T	N	M	Metastatic timing	Prior neoadjuvant therapy
P1	Female	58	Ascending colon	Adenocarcinoma	3	1b	1	Synchronous CRLM	No
P2	Male	66	Sigmoid colon	Adenocarcinoma	3	2a	1	Synchronous CRLM	Yes
P3	Male	53	Splenic flexure of colon	Adenocarcinoma	3	1c	1	Synchronous CRLM	No
P4	Male	46	Sigmoid colon	Adenocarcinoma	4a	0	1	Synchronous CRLM	Yes
P5	Male	66	Sigmoid colon	Adenocarcinoma	1	0	1	Synchronous CRLM	No
