# Supplementary material for: Multi-omics analysis of patient-derived organoids reveals that E3 ligase COP1 promotes liver metastasis and oxaliplatin resistance in colorectal cancer through LUZP1 degradation and MYL9 phosphorylation
Source: Exp Hematol Oncol. 2026 Apr 5;15:43. doi: 10.1186/s40164-026-00771-7 (PMC13094177; doi:10.1186/s40164-026-00771-7)
Supplement: Supplementary file 2 — Supplementary Table S4 [file 40164_2026_771_MOESM10_ESM.xls]

## Sheet: Table_S4
IC50 of PDOs
	IC50
samples	5-FU	SN-38	Oxaliplatin	type	sample
P5_LM	80.15	3.835	88.36	LM	P5
P4_LM	0.3567	0.4256	18.95	LM	P4
P3_LM	43.12	3.253	105.1	LM	P3
P2_LM	2.156	0.1536	18.35	LM	P2
P1_LM	32.15	2.065	90.65	LM	P1
P5_CRC	32.52	3.025	69.38	CRC	P5
P4_CRC	1.085	0.7084	11.23	CRC	P4
P3_CRC	42.03	2.335	89.68	CRC	P3
P2_CRC	1.257	0.5234	11.56	CRC	P2
P1_CRC	34.15	1.823	65.52	CRC	P1
