# Supplementary material for: Multi-omics analysis of patient-derived organoids reveals that E3 ligase COP1 promotes liver metastasis and oxaliplatin resistance in colorectal cancer through LUZP1 degradation and MYL9 phosphorylation
Source: Exp Hematol Oncol. 2026 Apr 5;15:43. doi: 10.1186/s40164-026-00771-7 (PMC13094177; doi:10.1186/s40164-026-00771-7)
Supplement: Supplementary file 3 — Supplementary Table S3 [file 40164_2026_771_MOESM11_ESM.xls]

## Sheet: Table_S3
Immunoprecipitation-Mass Spectrometry(IP-MS) analysis of COP1-interacting proteins
GENE NAMES	Intensity Beads_1	Intensity Beads_2
RFWD2/COP1	0	376550000000
GID8	0	12792000000
FAM120B	0	10157000000
MAEA	0	7326200000
WDR26	0	7132100000
ARRB2	0	5391200000
RANBP9	0	5016300000
MKLN1	0	4906000000
PPP2R2A	0	4748800000
PGAM5	0	4485500000
RMND5A	0	4356900000
ARMC8	0	3982900000
USP7	0	3621900000
RANBP10	0	3528700000
RUVBL2	0	3087100000
MYO9A	0	2773000000
STUB1	0	2630000000
BAG2	0	2287800000
JPH1	0	2144100000
AIFM1	0	2104600000
RPL35A	0	2100200000
YPEL5	0	2094400000
KIN	0	1949300000
LUZP1	0	1907300000
RAB11FIP5	0	1762600000
PFDN2	0	1720900000
SNAP29	0	1677900000
VBP1	0	1669800000
EIF4ENIF1	0	1645100000
TTK	0	1629000000
HADHA	0	1584800000
SNX9	0	1476500000
USP1	0	1406200000
JUND	0	1280600000
HSPH1	0	1246600000
KLHL7	0	1212700000
BAG6	0	1190700000
DNAJC7	0	1167400000
PFDN1	0	1145800000
PFDN6	0	1132800000
PSMC2	0	1058200000
DNAJB1	0	1020500000
PSMD2	0	1012400000
STIP1	0	991770000
PSMD3	0	986810000
SNX18	0	934020000
SDF4	0	889370000
GTF3C1	0	876390000
CEP78	0	866890000
CEP170	0	865770000
