# Supplementary material for: Multi-omics analysis of patient-derived organoids reveals that E3 ligase COP1 promotes liver metastasis and oxaliplatin resistance in colorectal cancer through LUZP1 degradation and MYL9 phosphorylation
Source: Exp Hematol Oncol. 2026 Apr 5;15:43. doi: 10.1186/s40164-026-00771-7 (PMC13094177; doi:10.1186/s40164-026-00771-7)
Supplement: Supplementary file 4 — Supplementary Table S2 [file 40164_2026_771_MOESM12_ESM.xls]

## Sheet: FPKM of HCT116 COP1-OE
FPKM of HCT116: COP1-OE vs Vector
SYMBOL	HCT116_Vector1	HCT116_Vector2	HCT116_Vector3	HCT116_OE1	HCT116_OE2	HCT116_OE3
FTL	19256.9	19245.3	18988.2	4632.7	5015.4	4832.31
COX1	4314.46	4223.25	4217.77	3782.36	3690.45	3633.76
COX3	3680.11	3554.54	3658.74	6336.09	6574.61	6581.72
COX2	3607.44	3413.71	3476.53	5636.26	5684.07	5448.68
ND3	3455.81	3508.48	3728.59	3000.22	3644.9	3617.94
TMSB10	3220.89	3167.8	3202.44	2552.27	2916.62	2941.64
EEF2	2656.05	2664.39	2659.28	1455.36	1458.93	1465.24
RPS12	2393.4	2446.49	2516.18	1009.97	1082.64	1098.83
RPL35	1877.51	1862.5	1796.29	576.806	641.849	616.387
RPL7A	1674.05	1658.38	1665.35	990.126	1060.74	1068.08
RPS18	1574.7	1685.8	1661.98	714.161	799.299	757.901
RPL8	1529.19	1535.52	1576.55	522.476	564.101	549.238
ATP6	1445.84	1340.54	1374.36	5235.76	5160.48	5021.02
ND4	1424.9	1324.03	1327.67	2197.43	2093.83	2072.17
RPL12	1358.66	1466.31	1437.49	672.896	688.073	685.436
RPL41	1217.91	1306.13	1360.48	932.22	1039.93	975.692
ND4L	1039.18	959.168	979.099	1773.08	1839.87	1773.83
RPLP1	968.496	972.277	974.692	351.59	370.86	357.013
RPS11	940.721	963.872	976.369	367.169	409.168	391.596
RPS27	926.915	1034.37	1110.85	353.19	420.163	418.294
RPL3	910.365	926.494	933.305	459.805	473.004	466.596
ND1	881.096	807.487	820.059	1040.05	1057.22	1007.4
RPLP2	877.645	850.87	869.224	303.705	314.941	307.282
RPL9	869.642	871.422	863.789	325.486	366.468	351.593
RPL18A	855.291	856.487	868.603	274.001	285.047	280.934
RPS4X	854.327	852.114	847.098	664.218	674.603	665.195
HMGA1	839.534	813.541	835.781	211.993	204.587	205.863
RPL23A	815.291	804.52	797.191	477.236	506.644	489.459
RPS19	800.74	795.332	791.995	274.284	295.999	287.586
SERPINE1	787.136	752.763	729.365	714.057	672.285	671.987
PSAP	773.938	759.224	749.748	213.9	220.533	222.564
RPLP0	705.251	702.986	707.745	317.781	324.046	316.909
G0S2	701.73	680.294	744.55	233.959	229.996	228.636
CHCHD2	695.932	704.371	720.821	294.262	310.698	305.654
CYTB	679.724	658.368	656.951	2239.35	2223.27	2280.91
RPS2	661.819	664.398	655.48	421.631	443.461	441.235
RPL39	654.847	692.442	742.079	342.898	401.343	403.313
RPL29	625.361	640.915	650.878	280.545	307.799	303.808
GAPDH	619.852	615.321	613.212	389.254	402.084	411.224
RPS3	571.351	578.507	579.005	209.482	228.572	226.934
ND2	565.594	531.028	533.753	1682.16	1709.06	1619.17
RPS21	561.145	608.392	612.172	211.949	244.419	235.643
RPS8	557.933	579.143	560.168	319.255	339.748	328.198
RPS6	557.763	581.748	564.108	541.814	551.211	536.12
RPL30	553.788	593.348	598.371	246.188	268.136	265.461
RPL36	536.561	538.395	541.795	125.384	140.086	136.154
MRPL41	529.369	547.339	561.793	219.505	230.623	217.109
S100A6	526.827	556.525	578.611	358.234	396.956	397.928
UBB	517.04	511.565	511.316	275.636	289.844	291.207
RPS5	501.131	510.683	484.782	230.281	239.817	234.641
RPS16	479.889	480.021	481.497	165.983	177.467	168.372
LAMB3	477.559	461.538	440.759	36.6737	34.9353	35.488
RPL27	446.123	485.773	478.814	251.16	274.02	261.445
COX8A	443.345	431.328	440.031	253.612	243.331	249.553
RPL13A	438.709	458.701	458.912	211.446	219.833	215.542
CD68	408.706	403.772	402.737	266.919	259.253	258.168
PHLDA2	400.588	399.544	394.385	83.8339	80.1556	75.0405
RPS26	397.592	410.644	403.305	227.608	259.035	252.1
RPL13	394.349	413.717	438.101	130.568	131.554	130.373
RPL37A	389.49	381.605	382.499	136.063	157.903	151.666
TIMP1	370.571	366.49	374.23	141.546	145.217	144.868
SF3B5	368.569	397.696	387.179	218.056	243.956	228.386
RPL4	357.84	389.803	395.534	313.58	306.421	299.95
CCDC85B	351.216	358.454	363.735	80.861	76.5765	74.577
LGALS1	349.528	357.765	357.272	200.386	211.531	207.7
HSPA1B	349.113	339.754	319.264	65.5969	64.1442	63.8418
ND6	347.336	327.494	318.993	638.446	614.161	564.157
PRDX5	344.739	337.412	339.356	120.017	122.101	120.669
RPSA	332.991	340.483	338.695	180.148	187.86	184.325
HLA-E	331.046	331.496	335.819	51.2928	52.4536	49.4474
EEF1B2	326.392	331.585	336.946	239.212	245.154	239.358
RPS15	317.177	320.204	314.136	156.001	163.701	161.697
EIF1	314.276	311.438	311.765	59.2121	59.1668	59.1116
PFN1	307.767	302.666	300.659	395.988	405.642	392.858
RPL32	299.675	322.189	320.983	150.08	159.918	157.515
RPL10A	295.182	310.374	317.892	283.013	303.66	295.644
RPS13	292.716	319.479	316.914	162.249	175.564	178.885
TUFM	291.168	281.553	285.96	173.972	179.225	181.642
EDF1	290.849	308.3	309.201	137.593	149.048	140.307
TPI1	287.491	287.344	288.092	175.216	183.488	184.841
PEBP1	287.435	273.714	283.777	216.765	223.175	222.818
RPL15	280.756	280.542	281.089	147.559	153.94	148.396
ATP6V1F	267.248	271.795	277.049	139.029	141.613	141.423
RPL7	256.84	242.03	256.091	482.137	506.771	548.402
H1-0	252.754	235.563	237.353	83.8921	83.6881	85.2867
CLIC1	252.457	253.995	253.633	184.62	195.035	194.814
PFDN2	249.197	255.049	241.317	118.054	127.797	125.9
RPS14	245.756	252.188	249.271	213.409	230.023	223.572
PEA15	244.008	244.251	247.215	80.4011	84.4846	84.9171
MT2A	242.154	244.202	253.299	341.786	355.9	348.442
PROCR	235.486	235.756	237.909	121.1	124.033	121.225
CHMP4B	231.936	220.503	222.444	169.83	169.237	159.671
RPL27A	229.005	232.462	223.414	137.744	150.461	143.026
EIF4EBP1	228.731	226.212	232.065	60.1637	57.3027	59.6965
RPL10	227.966	234.358	233.758	134.785	145.413	142.238
RPL37	226.23	236.64	239.613	98.9403	112.12	109.914
CALR	224.448	216.86	214.221	254.147	260.279	266.827
CLEC11A	219.796	217.416	218.41	129.548	145.762	154.2
RPL18	218.614	221.102	219.356	88.3284	94.0787	93.526
RPS9	217.737	219.76	213.631	134.047	147.624	145.075
ND5	216.967	203.732	198.887	776.639	748.534	726.476
ECHS1	215.367	215.164	213.631	196.203	203.507	202.757
RPS25	215.117	256.79	262.276	173.81	198.767	189.538
RPS27A	214.897	212.419	219.354	128.251	141.284	144.393
CKS2	214.331	216.927	231.14	238.201	277.982	265.454
RPL19	213.241	216.015	213.877	128.786	135.949	133.969
HSP90AB1	212.324	213.27	203.994	492.963	491.311	493.6
CD63	212.226	203.033	209.057	95.3961	102.161	96.4069
RPL35A	212.16	232.765	229.104	143.117	159.257	151.11
HLA-C	210.25	212.678	216.675	55.602	55.884	55.505
NOP53	210.217	201.349	208.29	56.9317	57.0907	57.1232
VAT1	209.178	199.733	206.325	74.3876	71.7451	73.8612
RPL24	206.279	213.113	208.448	103.428	115.893	112.674
BST2	205.213	201.227	201.602	162.873	167.493	171.66
S100A16	200.054	197.443	195.977	198.834	200.203	199.179
S100A11	196.665	188.264	189.841	305.141	322.327	316.159
MARCKSL1	196.238	194.24	203.254	195.1	194.206	195.691
RPL5	191.438	199.588	203.794	208.121	218.617	221.164
NUDC	187.927	182.994	177.704	245.328	251.271	252.964
AHCY	186.143	184.998	183.157	87.369	87.1585	88.522
ATP8	184.994	152.885	164.829	862.137	1194.26	1152.73
RPS20	184.406	186.086	187.312	81.818	90.3991	90.7178
PCBP1	182.353	171.352	176.317	244.279	231.627	236.991
RPL23	169.971	180.558	181.832	91.3441	101.897	100.351
MRPS26	168.791	173.899	169.832	105.989	113.867	106.018
RACK1	165.133	167.184	167.587	81.5592	83.872	81.5895
RPL28	161.067	157.668	157.795	70.9856	75.7578	71.2008
SH3BGRL3	159.86	147.519	156.278	95.7342	95.2146	89.787
SDC4	159.217	146.007	149.244	68.5092	68.9101	67.4245
PRDX6	157.343	155.714	155.591	114.677	112.307	111.326
UBE2S	155.88	154.423	158.394	61.3205	60.7266	56.4845
BRK1	154.567	159.345	169.815	126.407	139.489	135.888
TUBB4B	152.12	147.494	150.844	396.3	392.67	389.639
ENO1	151.909	148.54	148.767	230.635	230.67	237.622
RAB1B	149.908	145.608	147.613	142.152	145.392	145.454
RPS3A	149.052	160.906	159.374	186.272	204.474	194.997
SLC25A5	148.766	152.914	154.133	286.269	284.91	284.862
RPL38	148.625	144.927	148.806	70.4716	84.6499	82.0324
PLP2	148.341	148.503	150.769	89.3564	88.039	90.5097
SARS1	147.834	144.363	142.482	40.0221	39.5717	42.064
KDELR1	141.519	139.593	138.614	85.8696	81.7673	82.4097
LAPTM4A	139.066	152.965	152.963	117.203	117.871	116.603
RPL34	138.029	148.047	153.306	75.4994	82.8735	80.2254
S100A2	137.685	138.773	139.154	392.791	456.204	445.542
TPT1	136.188	152.928	153.876	123.355	128.242	125.893
RPL31	135.095	154.431	165.453	94.0935	98.9104	96.8503
FKBP4	132.564	127.629	126.709	75.8296	76.3673	76.9673
TXNIP	132.294	132.815	121.898	21.9385	21.0255	21.4813
GSTP1	128.77	131.654	130.694	75.4799	77.6823	73.4127
ATP5F1B	128.033	131.254	134.015	130.087	131.538	131.808
NDUFA1	127.097	132.897	144.62	160.454	176.395	181.202
PGK1	125.663	121.87	122.555	145.527	154.293	156.016
H1-2	125.211	126.422	128.015	53.7224	51.7715	60.856
EPHA2	124.426	117.42	116.275	33.7336	34.206	34.3994
GSTO1	122.351	122.008	123.564	70.861	74.2594	72.7914
NDUFA8	121.798	129.896	125.974	186.386	198.582	199.461
UQCRH	114.599	134.17	134.265	104.925	109.142	107.905
H1-10	114.217	111.271	111.525	48.804	48.5919	45.7602
TMED9	113.483	113.622	116.976	38.4857	40.4068	39.4658
ANP32B	113.41	110.855	114.94	198.385	195.605	191.13
CNPY3	113.184	115.76	115.668	56.5501	55.4869	56.0332
DRAP1	112.295	110.639	110.741	72.3334	76.6073	73.3026
SURF4	111.868	110.252	111.41	69.8777	70.773	70.7726
NDUFS5	111.853	123.792	129.743	188.786	199.735	199.242
ZNF622	111.194	113.175	115.049	55.4426	53.7382	53.2559
PODXL2	111.119	105.762	112.157	56.8325	58.6324	57.5703
AP1S1	111.095	108.152	111.343	113.167	116.995	120.988
PYGB	109.384	104.292	103.063	35.9199	34.7037	36.9698
AGPAT2	109.123	104.451	110.439	33.2722	33.084	31.4742
POLR2J	109.099	108.736	117.25	71.5957	77.0115	76.9113
CRABP2	108.741	103.55	109.058	18.2697	17.3125	17.6281
LRRC75A	108.698	106.304	113.092	46.1844	45.4086	45.9072
CAVIN1	107.799	103.506	100.268	75.8663	75.4491	77.6239
PRPF6	106.446	108.282	105.345	80.5414	80.5963	80.0303
PPM1G	105.6	103.645	105.113	88.7874	86.5569	88.6098
SFN	104.643	99.6155	96.1754	103.83	108.352	105.087
RPS28	102.711	100.819	105.477	37.7122	44.5235	42.7935
C1QBP	102.502	104.033	106.98	107.518	110.123	106.246
RPL36AL	102.143	99.0113	96.5053	243.553	261.641	250.853
MYDGF	101.325	107.067	102.848	69.9559	72.8263	71.0891
SNRPD2	100.394	101.35	101.849	105.499	112.747	110.252
TUBA1B	100.056	98.3122	100.957	197.667	196.277	197.004
TGFB1	99.941	99.0878	101.456	22.7167	20.8296	21.2227
UQCR10	99.9032	99.8385	104.877	55.1451	57.3125	60.539
UBC	99.8848	105.776	109.082	71.5747	70.3331	72.2968
ARF1	99.7474	99.5148	98.8537	52.3852	51.3284	51.7564
NELFB	98.505	96.7754	95.3994	82.4815	82.6733	82.3708
ROMO1	97.2607	94.635	94.6491	53.5681	63.151	56.4207
UBA52	96.8341	96.178	96.2886	66.3962	72.8753	72.1896
PKM	96.2117	95.0368	94.6823	100.458	101.46	104.483
DDOST	95.5394	96.3003	95.3489	99.9708	101.737	99.0924
ERP29	94.8584	94.9375	93.1225	36.0651	37.197	37.5889
PRDX4	94.7117	95.9638	99.0397	18.2555	19.8577	18.2747
CEBPB	94.5405	98.6562	96.521	15.0495	14.3969	14.3629
COX6B1	94.0146	89.1758	88.8722	56.6819	62.2513	61.6741
H2BC12	93.3064	87.265	94.5494	21.8207	24.5934	26.8306
JUN	93.2648	88.632	87.748	56.7797	55.9819	56.3921
PPP1R15A	92.5439	91.1771	90.6399	26.4937	25.7634	26.4578
NCS1	91.7052	91.0077	91.5177	67.9831	66.4522	68.2945
RPL6	90.7583	96.3075	94.6119	170.235	180.531	179.195
OAZ1	90.4212	91.9927	94.673	39.7059	39.8411	39.777
TOMM7	89.5899	92.8041	96.7406	42.5519	50.0265	45.211
RPL14	89.3306	85.4588	83.3743	70.1863	76.2259	73.3949
ACTG1	89.0872	86.4125	85.7782	135.207	134.695	132.36
UBTD1	85.5333	84.317	88.4237	19.3916	18.6756	16.3086
ANXA5	85.0908	84.3185	81.4046	69.4646	70.7317	68.0973
PPDPF	84.6963	80.9036	94.5881	47.2494	43.31	42.3042
PGAM1	84.3903	86.7529	88.9066	275.833	273.447	278.205
SELENOM	83.5188	87.2588	87.5947	14.4265	15.5599	14.4923
ATF4	83.3638	88.7283	92.6382	11.5222	11.8452	12.0444
ISG15	83.0494	82.9502	85.1523	21.682	20.0943	19.039
FAU	82.9568	84.4875	88.8483	39.1519	40.0184	38.765
PRDX2	82.8912	83.5576	84.3535	94.357	98.2836	98.8997
LIF	82.5891	79.0439	83.5626	28.6053	28.7717	28.5569
STOML2	82.2237	81.0902	78.9694	51.6343	51.7543	51.8187
NXT1	81.9062	85.752	81.5206	51.9907	53.6733	51.005
EEF1D	81.7687	80.4468	82.1864	23.1443	23.5087	23.688
PTMA	81.487	78.86	82.2146	258.065	263.172	273.453
GRINA	80.9103	77.2891	79.8444	33.1562	30.5324	30.8258
PTMS	80.6863	74.0861	75.4983	27.1743	27.1855	28.4376
HIGD2A	80.6096	81.7219	80.1302	63.1343	65.4475	60.9608
RPL21	80.5187	91.7499	94.2682	185.523	204.17	198.412
EEF1A1	79.6047	90.4234	86.3313	512.127	510.118	508.041
EMC7	79.0888	76.1603	75.6679	58.3765	61.9937	62.659
UPP1	78.3792	79.4195	80.3029	35.4177	36.3823	37.1727
APMAP	77.2703	76.6703	74.3772	56.7929	57.5628	58.041
CYC1	76.9643	74.7141	80.3396	39.7829	40.8094	40.0401
UBE2M	76.6711	73.3848	76.7457	55.9852	59.0059	56.3911
FBL	76.5336	77.9349	78.133	67.9617	74.0117	73.6345
CCT7	75.3036	74.2192	74.7819	64.9426	66.6961	68.272
RNF113A	74.9917	70.1956	69.8575	18.666	19.7923	20.8811
PSMB5	74.5942	75.6272	79.3001	52.2366	55.0097	54.9103
HLA-A	74.5366	72.525	74.4164	17.2336	17.4579	17.9288
EIF3D	74.2843	77.8998	79.0968	45.1998	43.4985	44.6054
SF3B6	73.3519	74.6419	82.7792	77.6637	75.2575	83.7989
JSRP1	73.1461	73.5311	76.3953	13.4672	13.2866	13.1442
S100A10	72.2357	71.1415	70.4105	21.7347	23.4369	22.5551
TRIR	72.2063	71.4398	71.0033	50.1553	52.6415	48.1781
PSMD2	71.8944	69.7566	71.7307	92.0473	91.8911	96.0009
CDC42EP5	71.5127	66.8827	68.7473	4.79451	3.88036	4.19335
AXL	71.4653	67.8543	65.9322	45.9056	43.4012	43.9632
MDH2	71.3685	68.3722	68.819	47.1044	47.5889	47.2557
TXN	70.6323	69.0487	70.5427	122.144	131.847	134.094
CALB2	70.553	70.6654	73.5571	75.5928	75.0031	74.2552
PSMB7	69.9244	67.6437	68.7661	170.658	173.151	174.673
MRPL14	69.7907	67.3478	71.8282	59.0833	57.528	61.2704
LSM4	69.2185	68.1687	70.4888	46.628	47.8191	45.9203
STIP1	68.9423	67.5087	67.1566	68.7762	68.493	67.5779
RILPL2	68.9116	66.7676	65.8484	17.2052	18.5638	16.9607
ASNS	68.8098	69.1597	69.0407	4.4104	4.76905	4.7199
UBA1	68.3784	66.1033	64.0662	53.6978	53.1638	54.5342
BBLN	68.3195	70.3554	69.6835	19.4579	18.5123	19.6796
PRPF19	68.0568	65.6013	65.6494	43.5001	43.9061	44.0312
GNB2	67.8993	67.2703	69.7139	32.3711	31.7292	32.0454
PPP1R14B	67.5372	70.325	74.5746	83.3906	80.5083	83.6656
GADD45GIP1	67.4801	66.9404	72.003	30.4805	29.6544	28.6837
PSAT1	67.4133	65.0343	63.0443	37.018	35.9964	34.8313
TIMM23	67.2869	77.7984	73.6559	225.627	239.958	229.805
SLC1A5	67.1298	66.4617	66.404	18.652	18.7004	18.1749
POLR2L	66.3185	69.1709	64.4964	63.4315	66.9617	66.2839
ITM2C	65.8012	66.1517	68.589	24.529	25.37	25.3762
EFHD2	65.2757	65.17	66.11	48.4485	46.3329	49.1708
TOR4A	64.3842	60.6997	60.5359	39.5639	39.3614	38.7873
ST6GALNAC4	64.3063	63.1984	66.9252	103.357	100.866	99.5347
BCAP31	64.2962	65.2075	65.5345	35.8405	36.6027	36.1514
ZYX	63.9931	63.3124	64.2237	34.1064	31.9902	31.557
RPS29	63.9619	70.4707	72.9664	26.2488	31.1119	30.9472
ARHGDIA	63.0936	62.5612	65.1153	47.3497	46.4693	46.095
RRAS	62.9175	65.3997	66.6742	5.75147	5.88033	5.45529
TUBA1C	62.7955	61.4831	61.7865	98.0803	96.21	97.8276
CCDC124	62.2672	59.99	57.9644	51.3948	50.114	52.2154
YBX1	62.2487	61.9815	62.749	336.44	329.795	319.301
CCNI	61.8888	58.7067	59.567	66.4649	63.712	63.7483
PSMA7	61.7191	64.3521	65.5178	69.323	74.9662	76.1605
STC1	61.4071	59.4892	56.5096	143.332	132.751	132.345
BSG	61.3856	61.2978	60.5911	31.5935	30.7432	31.108
PSMB3	61.1395	58.7375	58.9934	73.9645	79.2152	78.3326
SOD1	60.9049	59.9958	58.1102	62.0181	60.1788	62.2739
EIF5A	60.8792	58.0882	61.8211	81.3117	85.1328	84.5087
PIM3	60.551	58.8219	59.7689	9.26547	10.934	10.1935
FSCN1	60.2569	60.7107	62.3349	49.8794	48.7571	49.232
GAL	60.2083	64.4356	64.7326	31.9361	32.7111	30.3234
DUSP5	59.9245	55.8118	56.0699	51.4544	51.1023	51.969
CFL1	59.7417	59.3328	60.4327	65.3753	62.9068	64.336
MIF	59.4084	62.7407	63.0502	37.0517	36.6448	35.5176
PPP1R18	59.1058	57.1845	58.1185	20.5247	19.5006	20.1583
ITPR3	58.8629	56.7395	55.1534	41.4856	37.7071	39.563
ENTPD2	58.8179	57.4835	59.8233	11.0777	10.432	10.5074
FLNA	58.8006	56.8515	56.1196	27.0089	25.6378	26.0287
PHF5A	58.6137	67.7483	65.5461	60.1991	65.0393	59.665
MDK	58.5147	59.45	58.1972	22.7927	22.4612	22.0797
BAK1	57.6071	57.5236	58.306	50.3182	51.5759	54.2833
ATP6V0E1	57.4645	61.563	62.602	45.6696	48.551	47.2701
PSMB1	57.2319	60.362	59.4158	51.934	52.7665	52.0615
SSNA1	57.0109	55.0954	57.482	46.7623	47.7929	45.7382
ILF2	56.449	55.8974	56.7854	93.3554	93.2103	93.5915
SQSTM1	56.1141	53.2772	53.9956	14.551	14.7517	15.1964
DDRGK1	56.0623	55.4908	61.5224	32.5759	32.6659	33.7854
RRP9	55.8983	56.8379	55.9661	55.8139	55.5831	53.8028
ABRACL	55.5105	52.996	54.6357	126.091	144.23	137.678
POP7	55.1887	51.2035	54.495	50.5853	51.0762	47.9918
FLOT1	55.0566	56.6107	55.2984	16.688	16.4903	16.3462
CDK9	54.9598	52.6543	52.3351	24.3707	25.9941	24.6356
COX4I1	54.6234	55.816	56.2112	27.5759	29.307	28.823
LSM10	54.6014	55.7774	59.8051	18.358	18.8922	18.0244
RPP25	54.3524	54.7763	53.5871	37.0878	35.8104	37.7482
PPP1R9B	54.1872	50.7626	53.056	20.5408	21.0289	21.0451
CDC34	54.1054	51.7106	55.6287	18.6618	17.4242	19.061
SLC7A5	53.928	50.8867	51.2743	13.8272	12.4478	13.1142
TRMT112	53.9178	54.9256	55.842	59.6656	63.8707	58.0346
ASS1	53.7612	53.6378	52.3142	4.14033	3.84055	3.89406
H2AZ1	53.6796	56.8263	54.4934	64.075	66.0328	65.8174
C19orf53	53.676	52.2156	51.9631	34.615	36.7607	36.4516
TMEM160	53.5192	50.6241	55.4136	38.3022	39.9457	36.9148
IL11	52.7559	52.1316	52.7506	0.905881	0.898636	0.769719
NIBAN2	52.3689	51.4231	52.2312	44.1657	45.1047	47.2204
EIF1B	52.2935	50.5407	50.5245	8.92222	8.70202	9.5284
FXYD5	52.199	50.6764	50.8717	30.3692	29.4346	29.014
PSMB6	52.1569	50.2614	49.2274	46.0199	49.9044	47.2773
TAGLN2	52.006	50.6117	52.4901	23.1263	23.8199	22.9333
COX5B	51.8676	53.8693	55.3203	29.4535	32.1817	32.1634
PTTG1	51.3939	49.8855	49.8501	26.9959	28.3772	28.8384
ILRUN	51.2973	49.1444	50.4534	24.4192	23.9155	24.6257
LY6E	51.2255	51.8118	53.2998	21.0941	20.5211	20.7797
HDGF	50.6353	49.3244	50.6392	60.1465	61.0809	62.6809
TOMM22	50.5245	48.2674	49.0862	76.7156	81.5797	80.8719
PGD	50.4739	50.5301	50.437	81.1798	83.8989	84.1116
MYL12A	50.4129	49.4975	50.1276	34.8795	34.9878	35.2319
PCBD1	50.2681	52.5821	50.8941	66.8563	66.538	64.7027
GPX4	50.2121	49.9971	52.1482	18.3029	18.7518	18.6326
TNFRSF12A	49.9653	49.1012	51.0069	18.1512	19.9954	19.6844
SRF	49.3708	45.683	45.9198	29.4031	29.9199	31.3491
UBL5	49.2871	51.0137	48.5855	35.0449	40.7554	39.1541
GOT2	49.241	48.7319	47.5965	64.0399	61.6504	61.7983
BUD23	49.1305	50.8137	49.5706	117.491	122.327	122.883
PDAP1	48.8923	48.3846	48.3743	130.327	133.76	133.236
YARS1	48.746	47.9296	47.1953	12.3877	12.1973	12.614
RPS23	48.71	48.464	49.0502	22.6232	25.6915	24.2805
RRS1	48.3887	44.6808	45.5786	50.6497	51.5211	50.5296
SPINDOC	47.9171	47.6798	46.6905	23.6029	24.0082	24.8169
TMA7	47.7457	47.2221	46.6409	64.4824	75.8415	70.3276
COX7C	47.6335	56.2565	55.9217	48.4622	51.803	48.9466
RGS10	47.4762	47.8718	50.3983	25.3829	25.4316	23.7404
CCDC167	47.4388	47.7302	48.367	43.2265	49.1	44.3979
LMNB2	46.9787	44.2662	44.5206	36.9185	36.4976	36.3762
TKT	46.8252	45.9185	45.5448	23.9599	24.667	24.3913
DPM3	46.6321	49.9527	48.0441	25.3574	30.2798	28.3735
COTL1	46.6167	43.5512	44.8276	31.6876	30.9194	31.041
PDRG1	46.4783	47.1141	47.0762	40.3455	45.2154	42.7359
UBALD2	46.0703	44.3319	45.8249	14.5855	15.5827	15.6295
C12orf57	45.9961	44.585	46.2023	17.5415	19.1687	18.0506
ACTB	45.9554	45.2627	44.8525	138.499	130.432	127.904
GNPDA1	45.4293	44.991	42.8648	29.458	29.8364	30.1281
SND1	45.3002	42.347	42.4743	54.7103	52.9748	54.0502
SLC25A1	45.2416	45.1435	46.5959	26.5887	25.3361	26.8851
LRRC59	45.1553	45.0479	43.7662	78.2338	79.8027	79.3528
NDUFB4	45.0471	43.6555	45.1394	28.4101	32.1827	30.7908
TOMM34	44.7357	47.3664	46.948	186.414	182.868	183.624
TMBIM6	44.6492	43.3684	41.7823	56.7592	55.82	56.6004
SF3B4	44.4194	44.9727	43.5166	46.6524	45.375	46.6849
NOP10	44.3879	46.258	44.5465	34.9517	35.5372	37.0032
CD2BP2	44.3428	44.1399	44.7757	34.963	36.7611	36.5112
RNF5	44.1117	44.5109	44.6831	57.5225	66.8113	64.032
SEC61B	44.0234	46.785	45.8234	52.3547	55.6135	50.9593
FUCA2	43.9815	44.6022	42.4143	66.6731	65.3465	64.9011
ATP5MC2	43.833	42.4292	43.1355	28.6336	29.296	29.209
IRAK1	43.7827	43.8827	44.589	26.4409	26.3152	26.4159
PRMT1	43.7424	42.4487	41.755	33.05	35.0323	35.1145
TXN2	43.7414	44.1421	45.8063	25.9994	26.3273	27.9829
FOXD1	43.6791	42.508	42.7079	14.4161	14.1793	13.9096
CD320	43.4356	42.5669	44.8318	24.7101	25.0874	25.2445
BANF1	43.2597	43.7901	45.2414	57.2659	59.7059	59.9393
COPRS	43.0085	41.8316	43.9241	26.5782	28.5968	26.4051
RPS7	42.9141	50.5064	51.6364	85.5377	87.7555	80.2467
S100A13	42.8916	47.263	46.844	51.7632	58.865	58.73
PRDX1	42.6971	44.4864	42.2529	80.6031	87.3749	86.2193
H2AX	42.5736	40.6553	45.3465	50.0058	45.943	45.9067
EZR	42.4097	42.552	42.8455	62.9459	62.3681	61.623
COX7A2	42.3839	44.7424	45.6864	28.7653	32.6318	30.7118
MANBAL	42.2083	40.301	40.9182	15.3424	15.8394	15.6474
C11orf68	42.0866	42.1191	41.9687	11.7021	11.5853	11.4485
NPM3	41.7093	42.621	42.9649	55.0524	58.9164	56.728
CST3	41.6258	40.704	42.1134	24.4113	26.1682	27.2914
TMEM203	41.3721	42.457	39.509	60.0656	57.8768	60.3744
KDELR2	41.2598	39.7819	38.0901	40.315	40.9587	40.7828
ABL1	41.0891	38.1479	37.1443	21.908	20.5182	21.1887
MYL9	41.0679	39.2693	40.8503	28.6079	27.7485	27.8023
SEC61G	41.0419	38.9185	40.2208	21.7569	25.9159	24.9027
ST13	41.0223	40.8947	42.6365	94.7074	92.4463	93.6703
CREB3	40.9523	40.4227	39.9628	32.0983	32.0902	32.4164
MRPL37	40.7708	42.4881	43.2349	51.9747	50.5854	50.5239
ADRM1	40.6583	39.6319	39.4149	22.0648	23.2759	22.4192
PRKCSH	40.488	39.0232	38.8067	32.8616	33.0188	33.7598
XRCC6	40.4008	40.1993	40.2149	80.7318	81.3707	79.6995
IGFBP6	40.3137	39.7946	40.9255	21.5722	25.4129	23.8202
COX7A2L	40.2439	42.7921	43.827	21.1136	21.6282	21.871
KLF16	40.216	40.7437	41.7788	18.1117	19.431	19.1345
VARS1	40.1612	39.0551	38.1577	26.6211	26.1655	27.0059
TSPO	40.0817	40.2897	44.2105	14.9004	13.8429	13.5156
FOSL1	39.5666	36.5493	38.223	58.5851	57.5257	57.1726
PHLDA1	39.4845	39.6433	38.0196	50.7343	47.0291	47.7193
GET3	39.4578	39.7152	39.041	57.8383	67.1024	69.7161
B2M	39.3665	41.6958	41.5642	51.7747	52.3882	50.5173
ALKBH7	39.3357	39.7912	40.7233	16.7033	16.7518	15.5081
HNRNPC	39.2315	40.7754	39.3521	30.7899	32.7254	33.5308
ATP1A1	39.1751	37.9241	37.1643	41.8854	39.0699	39.8993
RHOA	39.1443	37.6576	37.1719	43.2184	43.5291	44.286
LAMP1	39.1058	37.1493	35.7592	50.2681	50.4802	50.658
RPN1	39.0704	38.7656	39.8019	68.5723	67.3104	67.8942
MYL6	38.5719	38.3671	38.3891	45.2646	47.7607	48.2637
SHMT2	38.5079	36.8948	37.6036	15.0196	15.4862	15.4191
SDHAF1	38.321	36.6752	40.7346	15.736	17.2353	19.3301
DYNLL2	38.308	36.1182	34.929	26.7599	28.954	29.7844
SPR	38.3043	37.3047	38.6799	26.4355	25.6544	25.5792
DPM2	38.2529	37.6295	40.6484	30.7041	29.5607	30.6423
THAP4	38.2506	36.2016	39.4899	22.6959	22.5527	23.4147
PPIB	38.2012	39.6092	38.4214	34.9478	38.0242	37.7678
FSTL3	38.1235	38.1653	37.734	2.01335	2.15064	2.19311
MAF1	38.0524	38.4776	40.5753	31.6727	31.3452	32.7418
COX14	37.9522	36.3374	36.3317	13.2385	16.5343	14.2927
SMS	37.6703	38.083	37.6694	61.4649	62.544	60.0981
BLVRB	37.6581	38.726	38.7553	8.45701	8.18823	7.95472
JUNB	37.2407	37.9685	37.1935	15.2461	14.7372	15.3424
E2F1	37.2231	38.1039	34.9458	32.8732	32.5762	31.2661
RANGAP1	37.2026	36.6652	38.2219	21.9395	22.3176	23.0221
MRPS34	37.1199	39.4396	36.5896	30.6515	32.0426	31.7279
PNPLA2	36.9807	35.8205	37.1732	8.63699	7.47651	8.59927
NIPSNAP1	36.9763	35.1389	38.4794	32.5562	35.609	35.0888
OAF	36.963	37.2126	35.9985	4.23029	4.55357	4.48814
SAMD1	36.935	37.6395	38.6513	21.4437	20.352	20.5492
HSPA8	36.9076	41.8425	41.8693	133.436	134.514	132.985
NENF	36.8282	38.528	40.1847	21.5583	21.8808	21.7606
CAMK2N1	36.8179	35.7873	34.1178	20.3116	20.2823	19.73
PDIA4	36.7399	36.9103	34.4382	52.0472	48.0629	49.0196
KCTD5	36.7037	36.2628	39.9298	24.9148	24.7901	24.6638
SCD	36.5622	33.7623	31.3813	210.445	197.029	197.442
PSMD4	36.5268	36.3375	35.7468	28.3876	30.1536	30.2608
OST4	36.4878	37.749	35.3185	37.6428	39.3176	38.998
NR2F6	36.3413	35.1606	36.1319	13.0876	12.9784	13.1298
SDF2L1	36.2443	33.5546	36.9778	21.6346	22.2798	20.9947
TUBB	36.0805	35.2664	35.8555	114.115	112.341	111.16
MRFAP1	36.0241	36.705	35.36	68.2456	69.0791	66.7624
SLC25A3	35.9486	36.0471	35.2029	33.7633	35.1632	34.7014
HLA-B	35.863	32.6612	35.6999	4.89572	4.62258	4.39989
FKBP8	35.7507	35.1207	36.5683	18.4255	19.534	18.4647
ATG101	35.6039	34.7881	36.0705	10.1736	10.2018	11.0789
VDAC2	35.5444	34.4708	33.6204	26.0374	25.9567	25.5231
PSME1	35.1412	35.5902	34.7896	28.1031	30.1382	29.745
MAPKAPK2	35.1309	35.1767	35.7091	28.6194	26.8867	27.1951
CCT3	34.8831	36.6054	36.8613	62.7565	62.8704	62.9537
RHOB	34.8286	35.3612	33.0355	38.0953	36.7913	37.2002
GPI	34.7863	33.6778	33.4738	25.0471	24.3961	24.2212
ALDOC	34.7701	33.9922	34.8916	11.38	12.3284	12.1373
LAGE3	34.7315	39.4925	40.7939	25.0876	25.2052	24.6963
RAC3	34.6838	36.1595	36.9067	26.8543	26.5528	26.1766
KIF1C	34.6475	34.1077	33.7216	44.3727	43.6933	45.7395
CDCA4	34.5947	35.1534	35.0101	39.6107	41.3392	40.2528
EIF3K	34.55	34.9272	35.1934	22.6965	23.2764	23.2527
AHSA1	34.511	33.4772	34.4438	29.7612	30.1999	30.6857
EIF3G	34.4305	33.2001	33.8546	25.0199	26.1042	25.751
ZMYND19	34.2105	32.0623	33.4594	32.617	33.9668	34.8517
NDUFB7	34.1999	35.3151	37.9213	49.4443	53.3772	50.0925
TMEM14C	34.1437	34.6988	35.186	36.9713	37.0315	34.612
NDUFS6	34.0413	33.8255	33.6414	43.9156	48.2584	47.3874
MT1X	33.7967	34.9784	34.6222	29.1738	29.8527	30.8109
GNL1	33.7308	34.6218	33.5915	20.4891	20.8694	20.9052
ALDH18A1	33.6489	32.3261	30.2281	53.1502	52.0447	51.0946
AMFR	33.6408	33.3121	32.7795	16.9281	15.7009	16.3239
VPS18	33.4552	33.7601	34.8467	21.629	20.5084	21.5663
DSTN	33.4352	33.3172	32.267	85.2174	89.2127	85.9244
PI4K2A	33.4187	32.016	31.4108	17.119	17.4177	16.9651
NDUFA6	33.3678	37.0611	38.8044	28.5867	32.0894	31.1353
AKR7A2	33.2948	32.9086	36.2083	14.0864	13.2169	13.6055
DDX24	33.2716	32.883	32.9258	21.8414	21.1607	21.726
BAG3	33.2297	31.0651	29.1441	26.261	24.5493	23.9407
PPIA	33.2204	33.3048	32.95	42.3005	44.7155	43.734
KLHL21	33.149	32.4868	33.2393	9.30246	8.97577	9.50699
SSR3	33.1189	31.6925	31.1184	116.121	114.204	114.478
FADD	33.1125	35.9377	34.4168	30.6801	29.8016	31.2633
HSPB1	33.0662	31.9961	32.8043	22.7679	23.9684	21.6791
RNF208	33.0359	32.8683	32.2474	13.2402	13.3994	12.6331
UBE2R2	33.0101	31.2243	31.8142	30.0073	31.5284	30.741
KHSRP	32.9915	31.8751	32.8287	37.6493	37.5399	36.4634
SNRPC	32.9146	34.4205	34.8063	61.4387	63.3236	63.0183
MAFF	32.8049	31.0422	31.8573	1.89653	2.01852	1.97626
EIF3H	32.6822	32.7507	33.0679	54.0573	53.4614	52.4806
RNF187	32.6807	33.7103	33.8382	16.7573	16.0153	16.6655
H2AC25	32.3986	34.5424	34.548	6.64466	6.98769	7.1268
PLD6	32.2525	30.534	31.3602	10.113	8.27636	8.9072
SNTA1	32.239	32.4405	31.8139	8.99009	8.92227	8.80258
SAT1	32.1676	31.8984	32.8489	4.039	4.04827	3.89633
FKBP10	31.9711	31.9086	32.6912	15.848	16.0806	16.6487
ERGIC3	31.9197	33.4432	32.7033	22.4127	23.0062	22.7953
CAMK2N2	31.8277	28.0253	30.8029	24.8834	25.8495	22.7901
ULBP2	31.8037	30.8883	33.2026	10.2493	10.3633	11.0828
SF3A1	31.7832	29.5758	28.7438	27.0147	25.2656	26.0505
NDUFA4	31.7743	35.1942	36.9599	31.047	33.2792	32.9426
CHCHD10	31.7445	34.8825	37.6349	11.4133	10.1513	11.2561
YWHAG	31.6977	31.7066	29.8012	112.794	116.501	116.947
ARF4	31.5404	31.391	30.4817	31.7658	31.5772	31.6539
IER3	31.509	32.6097	33.8521	12.8324	13.5754	13.1176
CADM4	31.4778	28.9078	30.9391	11.055	12.5876	12.6266
SSR4	31.4676	30.682	32.1634	13.5989	14.3815	14.2015
TALDO1	31.4474	30.9798	32.7103	46.964	47.5977	48.4002
HCFC1R1	31.4424	30.7144	33.1277	15.9383	16.5144	15.5822
GNG5	31.4277	30.1808	30.545	21.8402	23.6523	22.7447
COPS6	31.3819	30.4616	31.3434	31.7455	33.7231	33.318
BCL2L1	31.3612	30.1204	31.2766	9.90014	10.1052	10.152
CLTB	31.278	31.2777	32.6397	19.8321	19.2232	20.6186
OGFR	31.2396	31.2316	32.8479	16.6769	16.9315	16.7414
HSD3B7	30.986	30.0786	31.2392	22.6547	21.8881	21.7845
PLOD1	30.8651	28.5161	29.881	12.0886	12.1018	12.6047
AEN	30.8465	30.6199	31.7535	15.8493	15.6833	16.0743
MLEC	30.7645	30.0696	28.2836	76.5649	73.1262	74.8508
VPS72	30.7308	29.5115	29.4905	23.5977	25.0964	23.7974
SPRYD3	30.6656	29.8734	30.1602	23.8894	24.5275	25.2845
PLIN3	30.5974	28.9236	29.3794	18.7644	18.795	19.3999
ATRAID	30.5047	30.9806	30.8501	17.3201	19.3456	16.4533
RPS15A	30.4968	32.0748	33.0648	13.5435	14.3154	14.2533
EBPL	30.4423	29.122	29.7889	13.86	14.7513	13.9582
TRPC4AP	30.4308	28.5433	27.6826	52.0015	53.1495	52.7819
ACTR1B	30.3947	30.5147	30.5317	17.6134	18.3635	18.6504
TRAP1	30.3704	30.9901	30.4433	15.833	16.3691	16.8772
ALKBH5	30.2967	29.7798	30.553	18.041	15.976	17.4994
TMEM158	30.2341	28.8153	29.4077	5.56838	5.42784	6.15847
ITGA5	30.1891	29.4297	28.1504	12.4265	12.0998	12.3354
CDT1	30.0206	31.2082	32.2352	29.2977	28.5851	27.1195
ESYT1	30.0205	29.3803	28.5993	35.258	33.7232	33.9566
GTF2F1	30.0073	30.2023	29.424	27.8233	28.1025	27.1581
TLE5	29.9871	30.8722	30.2623	21.8204	22.6807	22.2959
PHB2	29.9502	30.9461	30.4109	28.1495	27.8609	28.5774
VEGFB	29.9216	28.6126	29.8785	19.3146	18.8138	20.1725
TLN1	29.9054	28.6059	28.0568	21.0829	19.5783	20.5328
CDC26	29.8968	29.7243	30.4019	30.0692	33.4601	32.9943
PCNA	29.8815	30.1872	28.4509	126.989	125.183	131.066
TPRG1L	29.8672	28.1196	29.8647	12.3036	12.3507	11.9634
FABP5	29.7957	31.2298	30.4396	41.5154	43.8848	43.7516
PSMB4	29.7539	31.4918	32.0485	41.4132	43.1169	43.0194
RABL6	29.7022	29.0544	30.0214	19.5137	19.7056	19.4163
C4orf3	29.6865	28.4658	29.8165	17.6374	17.853	17.7401
CDKN1A	29.6685	29.5704	31.1492	21.0329	21.1684	20.412
WDR46	29.5732	29.0723	29.3134	19.4974	20.2826	20.5523
CIAO2B	29.4703	30.8419	30.4746	11.4738	12.022	10.8439
ODC1	29.4697	29.1619	27.9788	67.676	69.2264	67.5951
C14orf119	29.408	30.5682	28.0871	19.9192	19.3374	19.8788
TNFRSF10D	29.2107	31.501	28.5879	27.8853	24.2385	24.8387
CUEDC2	29.1291	27.864	29.635	28.6691	31.4842	31.0022
TRIM28	29.1087	28.8818	28.6071	37.4403	36.7037	36.2024
MYL12B	29.084	30.1969	30.4155	62.5795	62.4729	63.1412
CRTAP	29.0467	28.6395	29.6112	25.6758	24.2201	24.5035
DRG1	28.9292	28.2895	28.3436	38.6604	39.5285	40.451
NBDY	28.8544	29.6719	29.6404	12.7213	12.7244	12.9163
NXPH4	28.8331	28.1164	29.1293	8.30238	8.56305	7.59426
SDC1	28.7983	26.4687	26.6677	25.8322	24.7431	24.657
DAP	28.6406	26.7209	27.3189	22.2031	22.7037	22.4384
IGBP1	28.6374	30.1481	28.7764	27.9021	27.4362	27.2903
STMN1	28.6172	27.2575	29.3366	37.6707	38.6473	38.2267
TRIP6	28.3368	27.9051	29.0915	14.1859	13.6216	13.3581
TSR3	28.3	30.2745	33.0475	23.0368	22.8849	21.0722
ATP6V0B	28.2598	27.9538	29.2858	12.71	12.9915	13.0108
ZNHIT1	28.1712	28.7202	28.9744	26.9385	26.9721	26.5841
SMDT1	28.1711	25.6487	26.6673	12.4201	12.849	12.6368
YWHAE	28.1566	29.0989	28.959	133.271	136.76	131.705
KLHDC3	28.1474	29.0521	30.5385	38.6898	39.52	39.8431
DAPK3	28.1156	25.6281	25.7345	9.99416	10.2616	10.5703
POLR2A	28.0684	26.3075	22.7215	8.67289	7.84036	7.82572
NANS	27.9895	27.0871	27.9498	11.1442	12.4365	12.0293
VDAC1	27.97	27.7565	27.566	70.4051	71.7945	68.8319
SNAPC2	27.9525	26.8625	28.3188	8.60654	8.861	8.91205
SLC7A1	27.9053	26.416	24.9679	27.8762	25.1735	25.5824
COX6C	27.7957	26.415	29.9931	20.0638	22.3533	22.4759
LAMTOR4	27.7846	28.2289	28.2955	16.2977	17.8629	17.0209
CD81	27.7598	27.3332	28.548	12.166	11.7022	11.6498
YRDC	27.7027	28.6527	31.7824	25.5268	26.3219	25.1336
CNN2	27.6653	26.8082	27.0715	19.2804	18.7921	19.4809
MRPL24	27.6493	26.4384	25.7628	50.8315	56.9981	53.2992
EIF6	27.6492	27.7823	29.1522	25.3408	25.6201	25.5916
TSPAN33	27.6448	27.6409	27.4023	12.563	12.236	12.8738
PFDN4	27.6383	28.5811	28.2463	10.1025	11.9579	13.294
SDF4	27.4658	26.8568	27.9875	12.7542	12.3978	12.6029
RTCB	27.4617	27.9358	29.6666	45.6796	44.9212	45.5669
GCN1	27.4484	25.4598	24.482	28.7961	27.6482	28.8055
CDC37	27.3749	25.3443	26.4125	34.0592	32.9896	32.58
BEX3	27.366	26.583	29.0323	28.6346	29.4456	28.6909
AAMP	27.2909	26.8435	26.8889	17.0177	16.8189	16.8049
CUTA	27.2784	26.9751	27.9466	21.8725	22.9259	22.6804
YTHDF1	27.1477	26.7125	27.5317	33.3629	32.3785	31.8598
MT1E	27.1403	25.4066	25.983	79.7944	90.1494	85.7717
EPHX1	27.1294	26.5362	26.0793	5.66021	5.32284	5.61338
DNPH1	27.1049	27.0454	27.8052	10.6874	9.5207	9.58712
BAX	27.1035	26.6123	25.5431	20.432	20.7296	20.8778
PGAM5	27.0542	26.3962	27.5433	30.7175	30.8098	30.7178
BTF3	27.0502	26.1111	26.1155	35.5849	35.9103	36.8605
SMIM26	27.0441	28.1503	31.2572	14.9074	15.1552	14.6801
RNF181	27.011	28.1188	27.2127	17.6263	19.5783	17.9324
EIF3L	26.8957	28.3647	28.8872	47.6278	45.9863	47.6911
SNU13	26.8836	26.3766	26.7854	17.8275	17.8574	17.891
WASF2	26.8465	23.558	23.8495	29.305	26.9084	27.8121
MUL1	26.8019	27.6541	28.3009	23.2665	21.1139	23.8635
ZNF581	26.6997	27.8059	29.8843	11.5726	10.7537	13.0312
CCDC86	26.5201	26.1104	27.1094	19.1463	19.5884	19.8394
SF3A2	26.5173	25.7035	26.6035	21.2416	19.7408	20.7182
JUND	26.3987	24.5216	27.3933	8.75862	9.08326	8.20674
HNRNPF	26.3576	26.3842	25.7727	40.0101	40.9084	40.6809
GIPC1	26.3227	25.5504	27.0566	12.2426	11.9875	12.216
MLF2	26.3094	27.3581	27.1969	29.7918	28.9008	29.8118
CXCL16	26.2842	25.0484	25.5758	13.9734	13.2036	12.7317
SLC27A4	26.1703	25.5419	27.0423	54.3445	52.4721	52.0145
COX5A	26.1388	26.4413	27.8712	40.5483	43.2458	42.1651
NECTIN2	26.0628	25.851	25.9052	8.64971	8.34638	8.57171
EFNB1	26.0383	27.0138	25.0068	8.79176	7.92141	8.10201
SESN2	26.006	24.7021	25.3395	16.8308	15.2576	16.055
GMPR	26.0041	26.9958	26.4712	8.96062	8.97967	9.22095
IL27RA	25.9988	25.2506	26.617	18.0089	16.9643	16.8639
PGPEP1	25.9742	25.5846	25.4004	6.12989	5.86335	6.0492
GID8	25.9645	27.6618	27.1083	26.4347	26.8966	27.5529
CLPP	25.8693	25.4197	25.0712	15.83	16.038	15.4934
XBP1	25.7906	25.0059	25.1846	10.5107	10.0896	10.5217
UBQLN4	25.7633	27.2811	29.3331	24.312	24.494	24.7827
SF3B2	25.7523	24.9592	25.5445	25.6724	26.1346	26.2652
MESP1	25.7017	29.6249	27.3782	6.27636	5.61136	5.38268
DGCR6L	25.5051	24.7794	24.5254	16.8946	16.3065	16.6387
MRPS2	25.4933	24.4117	24.8349	23.1967	22.686	22.9433
COPG1	25.4646	24.8982	25.1073	19.3181	18.1591	19.3023
BOK	25.4532	25.2317	27.9442	23.9805	24.8294	24.259
MAFG	25.4413	24.8953	25.4181	11.2385	10.9438	11.2812
TMED3	25.4269	26.3659	26.6494	7.30109	7.52733	7.08289
UBE2L6	25.3724	25.0919	24.7426	23.0267	21.1393	21.8148
SSU72	25.3579	24.8356	25.9498	22.2065	21.6655	23.2009
MRPL17	25.3119	27.4469	27.9856	21.9953	22.2852	23.7174
HOXB9	25.2801	26.7408	24.0858	16.1602	16.0097	15.5514
LRPAP1	25.2585	25.6086	25.4102	11.7793	11.8916	12.0648
IFI27L2	25.188	24.3503	23.7252	11.1587	12.0398	12.5602
LSM7	25.1026	26.3336	28.3488	25.0407	27.2445	25.8509
ATP5IF1	25.0057	25.1306	26.3953	15.2802	15.3914	14.8195
ZER1	24.9705	23.6685	25.0186	19.2067	17.9624	18.3892
COX6A1	24.9534	28.1369	29.3746	20.6115	19.5644	18.8963
PTTG1IP	24.9382	24.5496	25.3317	26.8174	26.8865	25.6609
SMG5	24.8498	25.6613	25.8586	25.1749	24.6845	24.6334
NDUFA2	24.8472	26.1232	25.5102	14.4245	16.6051	15.5721
SNRNP70	24.8359	23.0588	23.6906	14.2529	13.9799	14.6625
CCNB1IP1	24.8017	27.0525	26.2205	11.9395	12.2	12.0323
EIF4B	24.7409	26.0115	25.8378	93.8128	91.661	92.7949
POLDIP2	24.7247	25.2786	26.088	46.3491	45.5079	46.7903
PMVK	24.6634	25.833	25.9631	44.9269	47.5874	48.46
SLC3A2	24.5899	24.0786	23.8112	1.94661	1.88407	1.96741
NCBP2AS2	24.5576	24.6761	27.3433	20.3483	19.93	20.2592
MSI1	24.541	23.021	23.2421	16.1884	17.0224	18.4587
FAM241B	24.5219	23.0222	23.3708	6.7946	6.42494	6.78152
LDAF1	24.5025	23.7102	23.9625	7.07265	7.01072	6.84396
TMEM147	24.4853	24.9081	24.8182	13.9097	12.8432	13.5789
PRR13	24.4768	24.3802	23.9331	16.6154	17.804	17.1427
ATP5MC3	24.4701	26.1374	25.0305	48.4416	52.9688	51.7994
NHERF1	24.4553	25.9385	25.5893	16.4936	15.413	16.726
MAP2K3	24.4323	23.9492	23.1467	10.8618	10.5738	10.7315
WBP2	24.3518	23.783	24.1478	7.11357	7.07205	7.27007
MTSS2	24.3355	23.8094	23.5739	11.351	10.4108	10.5076
MRPS16	24.2991	23.7145	25.8476	22.2545	21.8257	21.5169
CDK4	24.299	24.6334	25.8514	22.721	24.0752	23.6769
GRN	24.2981	24.1907	23.9415	13.6744	12.7417	13.2398
HMOX1	24.2676	24.5317	24.8015	5.2696	5.46638	5.4779
RPL11	24.2474	28.2741	25.1141	98.2732	99.9274	101.768
FXR2	24.1067	22.4736	22.9347	16.823	16.8946	17.1006
SUMO2	24.1018	21.2953	21.9387	41.7932	44.1875	42.6494
GPKOW	24.0977	25.7256	23.8376	24.1229	24.9235	22.1295
CNP	24.0649	24.3915	24.9736	13.69	13.1332	13.5294
U2AF2	24.0608	22.7105	23.3422	31.0016	32.4977	31.3623
CSRNP1	24.0208	25.086	24.1584	4.4717	4.63046	4.5363
GTF2E2	24.0158	24.2731	22.8009	14.8201	13.7811	15.1637
SRP14	24.0099	26.7721	25.4874	32.7115	34.0501	32.6692
AP2S1	24.0069	24.3072	24.1456	40.0306	42.1029	40.4742
PA2G4	23.9752	22.9939	23.5734	62.14	60.6275	61.4641
GDI1	23.9465	23.1458	23.5576	10.3974	10.8813	10.4082
SNAI1	23.9443	21.4149	23.1071	3.00561	2.55762	3.74189
ELOB	23.9026	24.2048	25.659	29.2855	31.1066	29.3141
TTLL12	23.8816	24.1179	23.9779	25.571	23.6224	24.3727
SLC6A8	23.8435	22.5142	22.6918	15.9261	15.2131	15.6287
PSMD7	23.8226	24.6764	24.1044	25.8291	26.6726	25.8075
HNRNPA0	23.8181	23.0102	22.666	23.8389	23.8088	24.4799
ACADVL	23.733	23.6829	24.1019	6.38206	6.71287	6.79959
SHC1	23.7247	24.0241	24.1335	13.4005	13.2287	13.6848
SCAND1	23.6994	24.4231	24.1286	18.2355	19.6437	19.4093
ZC3H3	23.6862	22.8809	22.8053	17.2408	16.359	16.1529
THAP11	23.6187	21.9556	23.5343	17.0705	15.5796	15.2441
VPS25	23.5969	23.2924	22.2775	23.5887	23.2415	22.3741
ICAM1	23.5771	23.6095	22.6783	14.976	14.5401	15.4515
ECI1	23.5553	23.9537	23.4133	9.24494	9.09929	9.65177
CCN1	23.3867	22.1767	22.2254	7.11284	7.23507	7.11109
TIMM10	23.3863	21.8643	21.6277	33.4637	36.0682	37.8708
DVL1	23.3475	24.3421	24.5975	12.4275	11.8086	12.1613
HADHA	23.307	22.461	22.4557	27.0577	26.5547	26.3725
MAN2B1	23.305	23.9146	23.4572	5.78343	5.5937	5.71988
NOB1	23.2998	23.3006	22.8865	27.1215	27.692	26.8221
SAE1	23.274	22.8616	23.4368	14.9766	15.3467	15.4528
SELENOK	23.1999	22.9843	21.2068	16.2552	16.5773	16.15
MRGBP	23.1717	23.1797	24.9144	33.9007	33.1722	32.9341
SEPHS2	23.1536	24.1857	23.0525	48.4185	50.1669	48.9633
RBM38	23.1168	22.5127	24.1677	12.3618	12.3336	12.0228
REXO4	23.0551	22.68	21.4495	25.4105	24.9818	26.3952
FAM50A	22.9957	22.2732	23.0767	14.7811	15.7425	15.7482
SSR2	22.982	23.7401	23.9001	21.4109	21.5726	21.1165
PINK1	22.9682	22.3401	22.9237	7.56259	7.05707	7.22831
ELK1	22.9665	22.4625	21.9848	14.9672	14.6511	15.1979
-	22.9295	23.6456	20.6264	11.0774	12.0491	11.6125
DAD1	22.9042	27.4889	28.4495	48.4015	48.0139	49.2316
RAN	22.8827	22.8016	22.7728	46.2053	47.0743	45.9621
SH3GL1	22.8175	23.1335	24.7536	18.3439	17.348	18.266
ATP5MK	22.802	25.8413	26.9584	21.3051	25.4713	24.7526
ARF5	22.7967	21.8282	22.3507	32.7561	35.2848	35.0013
TRAPPC1	22.7786	21.2923	21.8773	31.5636	32.5995	33.4763
UQCRFS1	22.7717	23.5791	23.5392	34.3635	35.8314	36.7784
RGMB	22.7569	22.0468	22.0386	20.0475	19.655	19.2847
NOC2L	22.7443	23.2133	23.1277	24.1027	25.2173	25.4297
MRTO4	22.7433	22.7928	24.5612	55.0766	55.6326	54.5553
ARPC5L	22.7354	23.2326	24.3133	17.7319	18.7321	18.95
SF3A3	22.721	21.4358	21.0556	43.546	45.4805	43.9329
TRAF2	22.6929	23.0355	22.9936	15.0352	14.3092	14.5707
NOCT	22.6689	21.8708	20.8639	8.31426	8.48014	8.23227
EHD4	22.6208	21.9006	22.1757	12.6467	12.5367	12.3107
TK1	22.5938	22.1379	23.7854	21.7837	21.1289	21.7885
PPIF	22.5906	23.2207	23.0758	40.2487	37.9897	39.0151
TMEM38A	22.5305	21.6487	24.0631	2.66075	2.40027	2.88403
MAPRE1	22.4999	22.6402	22.6614	140.823	140.168	139.219
RASL10B	22.4979	23.7363	23.1327	4.4487	4.66002	4.26239
CD151	22.4817	22.0455	22.4196	13.9717	14.545	14.669
DYNLL1	22.4395	23.176	22.8695	23.1092	23.2333	23.7088
ADPRS	22.436	21.3429	22.7417	21.9364	23.9129	21.216
MED10	22.3413	23.2641	20.9358	13.9636	16.2108	16.1536
GABARAPL2	22.3129	22.1795	24.7479	8.70599	10.0597	8.95028
MRPS21	22.3119	26.0839	26.3599	34.4343	37.2587	38.9377
PLAUR	22.31	20.7806	21.3177	10.2526	9.9138	10.2682
ZMAT2	22.2691	23.1619	21.2622	44.3438	47.4823	47.6278
PFDN5	22.2667	24.1203	24.1491	12.3831	13.2164	12.8422
NTMT1	22.1675	20.6647	21.4398	6.98711	7.19278	6.54911
TOB2	22.1182	21.3545	20.216	18.5095	17.2317	18.1937
AIF1L	22.0934	22.3912	22.44	11.4009	12.1366	12.0308
ACLY	22.0798	21.3153	20.958	30.3267	30.1441	31.6038
PTGES3	22.0681	19.6874	20.1307	72.6609	70.1193	70.7358
DNAJC8	22.0514	22.7665	23.4489	42.6574	44.2652	41.7887
CCND1	22.0082	21.1915	21.996	19.7783	19.23	18.488
FAM83G	21.9603	20.2388	21.0176	10.2101	9.85555	10.3228
VASP	21.953	22.1315	21.3602	12.4081	12.0668	12.208
ZNF672	21.9315	21.7494	22.3091	22.8355	22.3511	22.6219
NEU1	21.9306	21.9132	21.2447	4.69929	4.94242	5.06056
ATP1B3	21.9249	23.3049	22.0408	41.9015	41.4239	40.5602
REEP2	21.9185	22.2277	22.9754	11.5029	12.4378	12.1833
ZCCHC3	21.9157	21.3861	22.1785	29.8378	29.3428	29.1725
XAB2	21.8944	20.8091	20.6706	7.61152	7.98505	8.22714
MRPL33	21.8606	21.045	20.5431	11.9737	14.856	14.1334
NBL1	21.8573	21.0755	21.9073	8.47419	8.94967	9.20001
PKN1	21.7992	22.0753	22.3207	9.56181	9.83342	10.1217
CDCP1	21.7987	20.5723	19.7356	18.4884	16.6781	16.3914
SELENON	21.7756	21.3897	21.6942	25.4332	23.011	23.6977
PHGDH	21.7533	21.3387	21.9256	2.84309	2.9174	2.9198
UBE2Z	21.7496	20.7331	21.3222	20.1301	20.7589	21.5363
SERTAD1	21.6793	21.9175	20.3692	19.3491	17.9107	19.4642
MRPL44	21.6734	20.8208	21.0601	38.1048	39.9878	41.0657
NACA	21.6292	20.558	20.6458	12.2192	12.4551	12.4374
HSF1	21.6199	22.0351	22.3477	8.90307	8.61003	8.48532
LRP10	21.6005	21.3127	20.9441	9.0016	8.31736	8.20111
MRPL54	21.595	22.4139	23.5805	29.736	31.2473	30.8105
DNAJA1	21.5875	22.6459	22.6137	115.929	117.616	113.709
TSC22D4	21.5874	22.7108	21.5612	8.48095	7.99636	8.67569
TERF2IP	21.4704	21.3289	21.8911	11.5512	11.9005	11.7528
H3-3B	21.304	22.4531	21.7151	36.7346	36.1673	35.1164
ASF1B	21.2906	18.7498	19.7436	24.5144	22.9087	24.9336
B4GAT1	21.2906	23.0878	22.073	16.6698	16.9812	16.9579
TNFRSF10A	21.2617	20.1222	20.2594	14.7009	14.3278	14.2782
BRI3	21.2009	21.0473	21.6674	9.18612	9.66097	9.58297
HNRNPAB	21.1712	21.5819	20.6802	28.1431	28.5752	27.2241
FASN	21.1533	20.401	19.7209	27.2946	24.2824	24.4838
ERCC1	21.1251	20.4837	21.3644	18.5521	18.9506	18.9642
AURKAIP1	21.1055	21.0938	22.8626	22.2068	23.5833	21.9497
IER5	21.0814	21.2225	20.4236	5.8035	5.60409	5.68467
EDEM2	21.0779	19.8866	18.9257	12.1018	13.2137	12.6646
GTPBP1	21.0427	20.4715	20.7339	4.69312	4.48782	4.6544
PERP	21.0252	20.0618	21.7193	18.8861	18.741	19.1773
PSMD3	20.9509	20.6925	20.6546	27.0659	25.2157	26.5074
TMEM9	20.9173	20.0174	20.8008	6.41236	6.77655	6.78497
CYSTM1	20.9088	21.7596	23.3332	12.023	11.9223	11.9709
SNN	20.9045	20.7159	20.7687	21.346	22.6565	22.4593
GOT1	20.9014	21.2344	18.5811	20.4212	21.8145	19.9712
KIAA1191	20.7581	20.7538	20.5368	11.1203	10.7585	11.1906
RRAGA	20.7316	22.7164	19.8676	47.598	45.4527	42.7561
TMEM115	20.7064	19.2234	19.8501	23.9285	21.916	22.6332
SNRPG	20.686	23.2207	24.044	40.6571	48.4671	44.6555
MZT2A	20.6847	21.8357	22.8948	11.3153	10.574	9.99517
PYCR1	20.6847	20.9644	21.2946	11.4748	11.6242	11.5972
MRM3	20.5737	19.0469	20.8256	18.4674	18.4048	18.1119
TOMM20	20.5629	21.7515	20.4963	40.7418	40.5957	38.0726
AKR1A1	20.5112	20.8872	20.8532	16.458	16.8164	17.18
UQCRQ	20.472	21.8191	22.0747	23.0725	27.4789	25.8695
GLB1	20.4651	19.3179	20.1544	7.99844	8.24897	8.38792
PPP1R35	20.4622	19.1553	20.6908	9.24554	9.64994	9.90685
LSM2	20.4139	20.9625	21.4536	15.9758	16.2576	16.3436
SEPHS1	20.3963	20.0339	20.7749	14.2181	15.0058	15.3605
SLC25A11	20.3753	21.2067	21.7234	17.9434	17.5912	16.8816
ACOT7	20.3676	21.4822	20.7411	13.364	13.0763	12.7734
DMAC1	20.3358	21.5634	20.5984	21.3374	21.1794	21.2598
CYBA	20.2571	20.8697	20.6351	9.5749	9.79332	9.73648
DUSP1	20.2536	20.4027	19.2361	6.99434	7.40148	7.10332
SAPCD2	20.2448	20.5336	20.7776	38.879	37.9483	37.9204
TNFSF9	20.2209	19.5125	21.9527	7.66628	7.30729	7.62666
ATP5MJ	20.2019	22.2183	22.8718	17.2868	19.1893	19.4553
TMED4	20.1286	19.2946	19.8725	10.1017	9.92333	10.0638
APOBEC3C	20.0668	19.0662	18.4566	30.1066	28.37	28.394
UBE2C	20.028	19.8398	19.2454	32.2984	34.0978	34.0133
TMEM14A	19.9993	19.721	22.913	31.3304	29.6348	30.5031
PHC2	19.9617	19.5449	19.5459	10.1825	9.96174	10.2488
DBN1	19.9236	19.5583	19.0849	17.1779	16.1408	16.5674
FAM210B	19.9155	21.4071	21.9024	39.8083	39.7821	38.6605
TMUB1	19.907	20.1978	19.267	12.0797	12.5625	13.7528
NDUFB6	19.8658	19.8647	20.7167	26.2096	28.126	26.5698
ARPC3	19.7996	18.1857	18.5827	45.4605	46.4134	44.776
MAPK13	19.7347	18.6323	18.9055	8.6636	9.17211	9.33288
POLR3K	19.7168	20.581	20.7008	13.9307	14.2141	14.6072
RRP36	19.681	19.5826	18.2911	29.4392	29.8751	27.9962
CERS2	19.6296	18.9656	18.3153	19.0323	18.9663	18.6223
RETSAT	19.6265	20.9662	20.0445	5.99359	6.02787	6.69003
PRELID1	19.6166	18.4351	18.7559	15.7346	15.9681	15.9191
DNASE2	19.5569	19.932	19.8382	7.43306	8.07598	7.81643
SELENOW	19.5489	19.8297	20.4143	8.70057	8.57524	9.20344
MTA2	19.5408	20.1755	20.3315	24.8402	24.8929	25.2886
APH1A	19.5363	19.579	20.871	20.1525	20.6663	20.5622
LRRC47	19.5005	18.4955	18.0215	16.5268	17.1856	17.7118
ZNF768	19.4921	18.787	18.6033	10.2931	11.2108	10.7971
CSTB	19.4719	19.8378	19.4993	17.9155	17.9189	17.5269
SURF1	19.3919	19.9709	20.2895	7.65265	7.66685	7.56806
POLR2G	19.3593	20.1487	20.5518	15.5774	15.8058	16.0851
RPIA	19.3504	19.5661	19.4817	41.0661	44.7979	42.488
LONP1	19.338	19.2762	19.0774	13.0493	13.3885	13.1312
ENTR1	19.3147	18.8477	17.7816	17.203	17.4327	17.205
TNFRSF10B	19.2872	18.266	17.9842	18.3544	17.4231	18.3093
CITED4	19.2594	16.2978	18.1975	10.7346	10.3233	9.62665
LAMB2	19.2459	18.0649	17.4713	1.59374	1.63176	1.64045
POLRMT	19.2365	18.3888	19.376	10.6859	10.4579	10.4219
METRNL	19.2214	18.9849	18.7847	4.77704	4.60531	4.4947
COPZ1	19.197	19.1484	19.7695	19.8841	20.6936	20.3706
RING1	19.1756	19.5909	19.5117	22.0622	24.1565	24.8625
PRRC2A	19.1154	18.8473	17.7723	16.9915	15.757	16.1273
UFC1	19.0996	20.5032	21.3309	34.9716	35.9218	35.0269
APEH	19.0992	18.92	19.6225	20.1054	19.946	20.7142
COA3	19.0795	18.5737	18.6969	26.21	25.0891	24.986
SF3B3	19.0759	18.8204	17.6303	41.3892	39.3734	39.5442
PKN3	19.0608	20.2157	21.7122	29.6185	29.2137	29.6147
TXLNA	19.0492	18.419	19.7821	13.9615	13.5368	14.0674
IL32	19.0284	18.483	19.0548	8.58898	9.18564	9.13456
CDC20	19.0038	17.5783	17.428	39.2769	37.015	38.1133
ZFP36L1	18.9784	17.9846	17.1287	30.417	27.2023	28.1912
MEA1	18.9517	18.0024	18.5775	16.8446	17.8188	17.1624
PSMD8	18.9232	18.6071	18.9895	15.9455	15.8995	15.9004
SPSB1	18.9116	18.204	18.4645	9.3608	8.88573	8.7669
TIMM13	18.7967	18.4617	21.3958	36.7342	38.8051	37.3613
KIAA2013	18.7743	17.7858	17.5633	12.1985	11.9417	11.5274
RHOG	18.7144	18.6034	19.5825	9.26626	8.50919	8.88235
PLAAT3	18.6613	18.5175	18.2675	10.5726	12.0373	12.0216
QSOX1	18.656	18.1536	18.0152	10.3278	9.77126	10.0936
RAB3D	18.6522	18.5408	18.6009	14.4945	15.185	15.287
EGFL7	18.6317	17.9097	18.0539	12.7648	12.7897	12.945
THEM6	18.6312	19.7782	20.5534	16.6349	15.6744	16.4991
ADIPOR1	18.6235	19.381	17.4787	18.7579	18.5666	18.0375
MRPS18B	18.6027	20.7616	19.6147	27.2976	26.8362	25.1721
ZNF777	18.5763	19.15	19.234	15.8184	13.5021	14.7132
BHLHE40	18.5598	17.6385	17.226	20.692	20.5953	20.5962
PHLDA3	18.5416	18.7084	18.5817	7.74472	8.25221	8.649
PABPC1	18.4988	18.4529	17.6919	40.5743	37.7025	37.484
MRPL49	18.4758	18.1408	18.636	10.2931	10.6873	10.5999
OCIAD2	18.4689	17.4951	17.0391	23.6873	25.3044	25.1027
SLC25A6	18.4615	18.0317	17.9354	8.45224	8.86822	9.29471
MYL6B	18.4287	17.7724	19.1133	11.4508	11.3637	11.7237
HS6ST1	18.4036	18.097	18.4823	9.12736	9.08115	9.24822
AUP1	18.3905	18.2564	17.7128	14.7176	14.8069	15.4703
DGUOK	18.3821	19.3051	19.0685	10.6365	10.619	11.3852
BORCS6	18.3668	15.6163	15.4909	7.26452	6.46091	6.94981
UBE2L3	18.3283	18.399	17.2891	17.4167	17.5116	17.3953
NOMO1	18.3211	17.7378	16.3107	16.683	16.6043	16.598
RALY	18.3208	17.8742	18.1088	16.8774	16.9054	15.9827
PTDSS1	18.308	18.5276	17.6882	57.6174	55.9231	56.7692
RPL22L1	18.2944	16.2655	15.743	52.4127	59.5697	58.1581
MICA	18.2922	18.529	18.5024	5.93878	5.65047	5.73245
CKAP4	18.2126	17.0567	17.2641	20.221	20.3466	18.8228
SNX3	18.2039	18.4238	19.1757	36.7676	34.1707	35.0425
CCDC28A	18.2026	17.4053	18.0938	8.30204	8.45103	9.23707
NDUFB10	18.2001	20.3573	18.9317	20.4493	22.1638	20.581
RHBDD2	18.1973	18.6764	18.4834	5.99018	6.12299	6.20024
CHCHD1	18.1842	19.4855	18.8705	20.0377	19.7711	20.1912
RETREG2	18.1492	18.2967	19.0228	11.3053	10.8847	11.2908
NAB2	18.1458	18.0659	18.7608	11.4017	11.6037	10.9875
OSER1	18.142	19.9844	19.8638	15.8787	16.0061	15.4546
PTGR1	18.1247	16.8895	16.8261	9.61449	10.3106	10.3543
RCC1	18.0284	18.2265	17.8259	14.8267	15.1459	14.3071
PWWP2B	18.0131	18.5091	18.8365	4.15702	4.18965	4.0391
KLF10	17.9926	17.9879	17.1341	8.286	7.27294	7.55992
TPX2	17.9842	16.7537	16.1933	66.9797	62.8639	63.489
LRP5	17.9198	17.3992	18.0359	6.89796	5.93964	5.70406
ADISSP	17.9168	18.2253	18.8147	20.9228	20.1449	20.4265
CLTA	17.8896	17.4747	18.3839	23.715	23.2299	22.2249
TOR3A	17.8861	17.2156	16.7986	10.9732	11.5757	11.5072
PRADC1	17.8772	20.245	20.2816	8.0998	9.56728	9.52663
LMAN2	17.8482	17.5341	17.2599	11.4562	11.7173	11.7652
NFIL3	17.8133	16.0897	16.2015	10.6045	11.0395	10.1835
ENO2	17.7792	17.0235	16.5652	15.048	15.0869	15.4387
ARF3	17.7536	16.7792	17.0098	38.2977	37.2739	38.8486
LDB1	17.7315	17.4579	16.3545	8.95132	8.79314	8.75657
BYSL	17.722	16.4126	16.8149	13.317	13.6307	14.293
UQCRC1	17.7133	17.3002	17.9926	13.0099	13.1851	13.691
TOR1B	17.7123	17.0726	17.5464	17.4076	17.6791	17.1606
MACROD1	17.7114	16.4309	18.5231	4.78607	4.9066	5.3131
SUMF2	17.7103	17.4698	17.5133	6.31563	6.64827	6.5464
ASPHD1	17.6806	16.214	17.6094	4.48494	4.64658	4.25403
ACADS	17.6763	17.7869	16.9397	10.606	10.4913	10.6601
CCDC97	17.6755	16.161	16.14	12.0975	12.6566	12.093
HES4	17.6571	18.0351	17.5032	4.67248	5.2128	4.90337
GEM	17.6552	18.7961	18.1456	18.1848	17.117	18.5697
CDC42EP1	17.6502	17.619	17.4976	9.66161	8.91053	9.04061
SZRD1	17.6493	16.7754	17.1574	18.3945	19.3757	19.6214
CDKN2AIPNL	17.6479	18.8194	19.2542	27.0387	25.752	26.0242
ELAVL1	17.6413	17.4724	16.7334	32.0618	30.8581	31.3799
CORO1B	17.5971	17.3432	16.857	9.34215	8.98676	9.10695
ANXA6	17.5911	18.1035	18.1739	11.8087	12.4102	12.7355
MANF	17.5528	17.5973	18.7288	23.7781	26.4657	25.9833
MAGEF1	17.5524	17.9109	17.6027	35.9289	38.5002	37.5069
SSRP1	17.5268	16.4605	17.0325	57.5975	57.2811	56.989
MRPL18	17.5073	18.6205	19.1265	22.7203	23.2566	23.4969
PYGO2	17.4979	16.7414	15.6438	20.4947	20.2647	20.0112
CAPG	17.4515	17.8428	17.337	10.5914	11.1261	11.5859
AKR7A3	17.4276	16.3475	19.1674	8.91833	9.86997	9.35776
FLYWCH2	17.4169	17.865	17.3698	12.5984	14.4868	13.633
EIF3B	17.3852	17.0808	16.574	32.029	32.5748	33.3602
NRBP1	17.3847	17.3893	17.415	19.0372	19.5281	18.975
CMBL	17.382	16.6799	16.1015	15.6854	15.3215	14.469
NUDT2	17.3726	18.1951	17.5398	10.9088	11.3702	11.4252
PPP1CA	17.3653	16.6882	16.3896	20.1042	20.1743	20.6052
IER2	17.3611	16.6906	17.1053	27.1931	28.3988	27.8028
USP22	17.3543	16.1546	15.7771	23.7248	21.8225	22.4303
GLRX5	17.328	17.9536	17.9255	18.2689	16.7066	16.5988
CBR3	17.3172	19.2631	18.4224	7.88378	8.81697	9.02939
DEGS1	17.2395	16.0634	17.3152	33.6201	33.4242	33.245
IDH2	17.1865	17.8322	17.5591	15.1929	14.66	15.3929
HSPA1A	17.1359	21.3483	20.6605	2.68286	2.84928	2.71348
CDR2L	17.1336	17.506	18.9942	9.76904	10.1155	9.29519
RHOC	17.1218	17.407	18.1642	9.72161	10.1626	10.0234
ICMT	17.1038	16.7103	16.1385	22.6953	22.9938	23.5033
GLTP	17.0999	17.7445	17.1517	15.3693	15.3344	14.5195
PITHD1	17.0665	14.933	14.5573	13.2066	12.3502	12.0982
GM2A	17.0536	17.1409	17.4564	12.4941	12.9649	12.896
HMGXB3	17.0511	16.1744	16.1892	7.18996	7.24374	7.48623
HMGN2	17.0309	17.2896	17.1127	104.821	106.939	106.722
SNRPF	17.0195	17.8517	17.4424	26.3049	27.8323	27.6444
CBX6	16.9962	16.7606	16.8022	17.7063	16.905	17.9229
WDR5	16.9713	16.8285	16.2687	43.4334	45.189	45.1585
FTH1	16.9609	17.486	18.2751	14.0147	13.5809	13.4298
UBE2Q1	16.889	16.486	17.0088	14.6355	14.46	13.4806
MAP7D1	16.8849	16.4989	16.5866	6.38442	6.41579	6.4202
UBXN1	16.8593	17.2291	17.0542	11.1415	11.1392	10.5539
RPA2	16.8181	16.033	17.2019	21.5226	23.0423	22.5034
PEF1	16.7783	17.2873	17.4175	8.58488	8.8709	8.53934
SERF2	16.7753	17.3629	17.186	15.793	17.4936	16.424
CBX4	16.7589	15.9274	17.5014	6.36594	6.71928	6.88646
SIAH2	16.7481	17.2725	17.9727	15.4857	14.3779	14.1321
PHF1	16.7283	16.5773	17.08	2.40872	2.54533	2.79362
PLEKHM2	16.7088	17.0398	17.6524	7.51032	7.81071	7.58423
RAB35	16.6831	15.8854	15.3239	14.4128	14.8519	15.031
MRPL12	16.6699	18.3743	16.9572	18.5199	19.3454	18.1572
SNRPB	16.601	16.9164	16.9074	15.9591	16.5937	16.2566
NPDC1	16.5871	14.3346	14.9641	9.44841	9.16583	9.32361
POLR2K	16.5186	16.234	17.2042	31.6915	32.9137	29.9161
MED27	16.5001	15.8721	16.3175	12.834	13.0351	13.3638
IFITM2	16.4819	15.7857	16.2032	13.5111	13.8376	14.3131
RABEPK	16.4665	15.1491	16.2525	10.0459	10.4591	9.92173
ATP5PD	16.4643	16.5346	15.132	22.4963	24.4362	24.8297
LYPLA2	16.4546	16.2545	16.7506	16.1603	16.4273	16.8148
ARHGEF2	16.4355	15.7686	15.0538	2.56786	2.53882	2.45686
FLII	16.4177	16.062	15.5562	9.93849	9.56778	9.55061
SLC31A1	16.4121	15.6262	15.791	17.4224	17.0402	16.7046
CALM3	16.4118	16.4652	16.7413	26.6502	25.4827	25.6211
PNMA1	16.3802	15.1217	13.8531	29.0513	28.0217	29.3182
PLAU	16.3752	17.3048	16.8344	3.26479	3.29597	3.29231
GADD45A	16.361	16.876	17.0897	3.72802	3.79915	3.72782
PELO	16.3383	15.7674	15.568	8.42215	8.62757	8.29375
NPC2	16.3329	17.0819	18.3311	20.7113	21.2484	19.7409
RAB20	16.3083	15.7972	16.2668	6.67506	7.26858	5.78198
GOLM1	16.2874	17.0611	15.9002	37.0422	35.5184	36.9668
AIP	16.2414	16.2149	15.7187	6.01962	6.25426	6.77258
TFE3	16.2406	15.2891	15.8647	7.86371	7.21495	8.08453
TICAM1	16.2347	15.0292	14.9956	5.94004	5.55111	6.53912
APRT	16.2251	16.2893	15.7403	8.60563	8.47786	8.59384
SRPRB	16.2246	16.1127	16.1507	17.8312	18.7897	18.7861
DGAT1	16.2047	16.561	16.8956	7.66548	6.5952	6.99364
NAA38	16.2028	17.1285	16.7145	9.76986	11.6341	12.0312
NDUFAB1	16.1898	16.5653	17.7869	21.3306	24.3534	22.0776
FDX1	16.1534	16.6163	16.5887	14.2799	13.9361	13.7941
PSMC4	16.1156	16.4123	16.7978	19.6018	20.1421	20.4253
NUDCD3	16.1127	16.1036	15.8831	6.03188	6.27614	6.23753
KARS1	16.0891	16.3414	15.9491	28.8715	28.7475	27.883
PCBP2	16.0484	15.6148	15.4803	13.4203	13.1484	12.7705
ADORA2B	16.048	15.6986	16.6934	7.30405	7.22082	6.53318
GPR3	16.0473	14.986	14.3274	11.2392	12.1949	10.9777
MYC	16.0013	15.3729	14.4334	15.6563	14.7914	15.2778
LASP1	15.9965	14.806	14.876	29.6867	28.6354	28.787
LAMTOR5	15.9283	17.2961	17.8021	13.8601	15.0093	14.0823
EIF3F	15.9029	15.6428	15.5866	8.01327	8.04416	8.19847
SART1	15.898	14.5464	13.9904	12.155	11.9302	11.8506
MXRA7	15.8482	15.6304	15.1545	7.67481	7.96066	8.19936
SDHC	15.8339	15.9186	15.5399	17.9816	20.5033	19.9238
FIS1	15.8238	15.9593	15.0101	25.5207	27.6674	27.3385
CLU	15.7716	15.2362	15.3566	3.60804	3.25639	3.48856
SOX12	15.7487	15.3541	15.7752	19.6249	18.7746	19.0448
CCT4	15.7398	18.2708	16.2242	63.2256	62.5061	59.6615
DFFA	15.7372	15.0387	14.2682	18.1486	17.3753	17.0453
CNBP	15.7363	16.1217	16.2293	19.5217	19.5246	18.9288
IGFBP2	15.7162	15.4341	15.945	9.50718	9.3782	9.1765
HPCAL1	15.6342	14.9405	15.3198	4.61258	4.42844	4.39988
TBCA	15.6232	13.6453	12.6182	15.155	17.0853	15.0994
GRB2	15.6143	15.1958	16.0358	10.7116	10.6602	10.6421
EIF2B2	15.6038	16.836	17.2819	8.01704	7.58753	7.96781
MRPS12	15.5939	17.2358	17.2479	14.898	15.1212	14.7266
ZNF703	15.5864	15.0208	16.2111	5.03167	4.34439	4.55917
RHOD	15.5853	16.4501	16.1746	3.07565	2.81082	2.80992
YWHAH	15.528	16.3147	15.9594	13.4895	13.8347	13.5318
OSTF1	15.5264	13.771	14.4928	16.6784	18.1004	18.8947
SEMA7A	15.4987	14.925	15.6984	16.3012	17.0814	16.945
TIMM22	15.4815	14.5104	14.9049	17.2924	17.5139	17.8422
SPINT1	15.4717	14.7346	14.8518	9.95811	9.24334	9.63481
SLC38A5	15.4694	15.7945	15.6273	16.5984	16.6472	16.9876
PPP2CB	15.4626	15.674	16.4086	18.3466	19.4184	19.3134
ALYREF	15.452	16.0903	15.7725	64.0009	67.0186	67.2987
ARL8A	15.4493	15.1904	16.2169	8.13388	7.22831	7.98058
UBAC1	15.4477	16.0218	16.7358	21.2552	21.5926	21.9239
NT5DC2	15.4365	15.5953	15.1364	16.2541	16.306	15.9815
MRPL34	15.4196	15.9723	18.1546	9.38117	8.85215	9.37625
ASB6	15.3902	14.657	15.608	8.21559	8.08884	8.42914
TADA3	15.3514	15.091	15.4734	15.7208	16.5858	15.8073
EPOP	15.3433	14.8452	14.7627	12.7646	12.5438	13.0263
POLR2C	15.3313	16.2548	16.134	17.1372	16.9829	16.8825
CENPB	15.3223	16.0827	15.6924	69.3938	69.6611	69.99
ALAS1	15.3157	15.4377	15.0989	17.6955	17.6151	17.0018
COASY	15.2394	14.5513	14.9124	9.74395	9.93816	9.65347
ZNF282	15.2273	15.4164	14.9689	11.8916	12.2225	12.3118
PSMB2	15.2241	14.7192	15.0445	29.1947	29.0067	27.9728
SRM	15.2237	14.8124	14.6406	33.9365	35.2261	34.9278
SH2B3	15.1545	15.3204	14.0973	35.6872	34.0043	33.3749
MAP2K2	15.1482	14.9095	15.734	7.65101	7.44337	7.48351
FDFT1	15.1481	14.7741	14.9194	10.4876	11.0767	10.7537
PHPT1	15.1121	14.7521	14.6805	23.6257	27.5387	26.8139
CKS1B	15.1081	16.1583	15.3981	19.9632	21.5746	20.2113
OAZ2	15.1069	15.1792	15.0055	8.61566	9.37647	9.45375
MED30	15.0585	14.9911	14.4968	12.8375	11.0041	12.7478
EXOSC5	15.0523	15.4446	15.6051	5.79347	5.83737	5.80844
DHX16	15.0489	14.5105	14.5182	11.7108	11.1243	11.6635
ATP5F1A	15.0225	15.3272	15.1611	29.4624	28.896	28.9563
FHL2	15.0117	15.6712	15.7238	16.2874	16.1607	15.7747
BOP1	14.9971	14.4375	14.3273	19.8767	18.3447	18.9567
SPHK1	14.986	15.939	15.6622	11.2755	11.4693	11.7811
MRPL28	14.9509	15.3349	15.9168	11.6373	12.196	11.9023
TMEM50A	14.9079	14.0291	14.7811	19.9075	20.522	20.0252
RHEB	14.8885	14.8614	14.1942	11.6496	12.3183	12.2801
PFDN6	14.8877	15.2857	15.6971	12.4978	13.3287	12.6549
CAD	14.8635	14.285	13.3354	11.3831	10.3482	10.573
ECM1	14.8628	15.2448	14.1031	10.0619	9.72549	9.3013
NQO1	14.8489	16.1612	15.581	8.96111	9.80262	9.46506
RNF26	14.8063	14.6049	15.2801	18.0852	16.2101	17.3228
UXT	14.7771	15.89	17.1421	10.5321	11.7172	10.911
NACC1	14.7525	14.9769	15.9956	18.7124	17.4157	18.3775
NES	14.7521	14.2731	12.615	8.19647	8.43315	8.88568
CIAO1	14.7361	15.7857	15.3685	14.2156	14.1447	14.555
ZNF503	14.7165	14.6715	13.635	7.47781	6.83541	7.62941
NSDHL	14.6922	12.8393	13.1442	16.6892	17.3375	17.8401
GFPT2	14.6738	15.5815	14.5249	16.7807	17.3022	17.7249
DHCR24	14.67	14.0544	14.1302	32.6296	32.0548	32.2201
BLVRA	14.6401	15.7135	16.4833	15.5515	16.9316	14.8195
FNDC4	14.639	14.3328	14.2895	5.16687	5.19264	5.28157
UBXN6	14.6239	14.0608	14.4395	7.35502	7.25756	7.57171
BUD31	14.5782	14.7563	14.7689	10.6652	10.676	11.3538
TRAF7	14.5756	13.6585	14.5077	9.94107	9.78809	10.1363
ZDHHC9	14.5547	14.7507	13.5802	12.8962	12.2866	12.5435
CHMP1B	14.5464	13.1064	13.1818	12.6808	12.8099	13.2823
PAF1	14.5169	13.1457	13.2153	12.8258	12.8136	12.1917
HDHD5	14.4842	14.2938	14.1715	12.6714	13.1135	13.4632
VPS37B	14.4825	14.7402	15.6998	15.6282	15.9854	15.3822
RPP25L	14.4536	16.6789	14.9653	12.3961	13.7714	14.9656
ABT1	14.4175	15.2474	13.0129	22.7245	25.1012	23.804
BTBD2	14.4115	13.7246	14.1135	5.07039	4.9446	5.03819
DPP7	14.4055	13.8764	13.9594	3.8793	4.02282	4.06564
NAGA	14.3877	14.996	14.7268	13.9854	13.963	14.1869
ITGB5	14.3769	14.2736	14.0747	4.77419	4.71373	4.62583
CORO1C	14.3675	14.5703	14.432	36.8346	35.2768	36.4561
ENDOG	14.3571	13.7785	14.528	13.7433	13.7605	13.7457
SLC25A39	14.3076	14.3469	14.8949	11.2265	10.8041	10.6083
RSAD1	14.2966	14.0121	13.6726	7.93611	7.86178	7.8403
ABCD1	14.2871	13.1963	13.4815	6.7883	7.03591	6.64092
BCAS4	14.2766	15.3128	15.1657	3.54045	3.36864	3.06934
TBCC	14.2693	15.1763	13.8467	17.6949	18.2635	17.9151
SAP30	14.2675	13.7912	14.0924	13.4875	13.9171	13.2607
HES1	14.2508	14.441	13.8431	1.47571	1.74786	1.75809
ATN1	14.2442	13.5144	13.4388	7.975	6.98697	7.37135
TMBIM1	14.2151	14.0374	14.1836	10.8307	10.574	10.8621
TTC38	14.2049	13.9182	14.0036	11.1067	11.3657	11.005
C7orf50	14.1881	13.8539	14.3596	12.8933	12.6764	12.6678
PARK7	14.1779	14.8894	16.1654	47.216	47.3145	47.5863
SLC25A38	14.1772	13.9821	14.2026	8.97033	8.51442	8.31685
MAFK	14.1679	13.8119	13.7293	3.58821	4.03984	3.94779
ZNF296	14.1413	14.6561	14.1146	10.4646	11.1039	9.85996
MCM2	14.1207	14.007	14.4127	24.5572	24.5339	24.4727
PTPA	14.1115	13.375	13.8161	17.4208	18.1822	18.7356
TMEM54	14.1062	15.0592	14.9095	6.49295	5.95219	5.96288
LAMTOR2	14.0962	14.2205	14.2668	13.0134	15.0228	14.7721
RPS19BP1	14.0494	14.7393	15.414	8.94459	9.49221	9.23041
ATP6V1B2	14.0146	15.1725	15.1213	20.7228	21.0071	22.0481
HINT1	13.9942	15.1804	15.3939	12.698	13.4649	13.2713
HABP4	13.9895	13.5935	13.518	4.11296	3.69575	4.25127
SAP18	13.9661	14.2026	13.009	17.4409	18.5539	16.7971
BLOC1S4	13.9643	12.6561	14.1597	16.0625	15.0936	15.5674
ZDHHC18	13.9565	13.5895	13.9628	12.8701	13.3135	13.3241
PRELID3B	13.9227	14.9431	13.999	32.4073	34.0457	33.2437
GCAT	13.91	13.5405	13.3062	9.92079	10.508	10.4778
HEBP1	13.8914	13.8375	13.5286	7.15832	7.10911	7.64055
COA4	13.8789	14.4673	15.3345	20.6619	20.9375	20.2909
MPST	13.8401	13.9757	14.2794	5.6193	5.7882	5.5457
XRN2	13.8239	15.7103	17.1901	98.3724	96.5533	101.629
PAQR7	13.8229	13.7658	14.4661	8.33701	8.02167	8.8765
EIF3I	13.819	14.0335	13.7791	9.43303	9.15751	9.24572
ACTR1A	13.7945	13.9327	13.5993	23.5751	23.0831	23.4557
ESRRA	13.7869	13.998	14.0748	6.03353	6.19879	6.4818
HMCES	13.7616	14.0055	13.235	11.4047	11.6554	11.8997
CHCHD4	13.7587	13.1005	13.3779	7.5357	7.64362	7.58454
AVPI1	13.737	14.222	14.19	9.14798	7.55105	8.64799
LAMTOR1	13.7272	14.4737	15.064	17.6715	17.8235	17.5016
NR1D1	13.7222	12.9222	11.0615	5.5634	5.31965	4.35139
SHISA5	13.7094	12.8744	13.6021	8.40351	8.86789	8.95185
CDC123	13.6665	13.597	11.985	34.7323	34.144	32.7677
NDUFV2	13.6617	12.5122	13.7789	24.5705	26.2253	25.604
YWHAQ	13.6549	13.1473	12.0237	115.383	110.724	109.769
TMEM219	13.6522	13.5781	14.2738	7.41328	7.50683	7.40606
CNIH1	13.632	14.0417	13.5878	22.3404	23.3709	24.3081
AARS1	13.5952	13.4515	13.526	2.58761	2.56253	2.64359
CLPTM1	13.5095	12.4173	12.8724	12.0627	11.5569	11.2723
RBM42	13.4863	12.9507	12.9985	11.471	11.4544	11.4133
FHL3	13.4747	13.1502	13.6956	4.26823	4.34129	4.13889
GFUS	13.4287	13.9542	13.87	17.8383	18.5254	17.8969
TSEN34	13.427	13.7423	13.7967	5.1349	4.99249	4.82965
HK2	13.4072	13.252	12.5858	14.2827	13.8019	13.6086
STK35	13.3788	14.1077	13.8038	17.2822	16.0105	16.1249
RPN2	13.3765	13.1486	12.3896	33.4488	30.2107	30.5233
TCP1	13.3763	12.8802	12.2516	33.1719	32.909	32.5013
MLLT1	13.3538	11.8215	11.8827	13.2375	12.3865	13.1242
SMYD5	13.3478	14.0331	13.5874	15.3381	15.6469	16.0419
PTPN1	13.3343	12.6997	11.456	32.1644	29.048	30.3075
SCAF1	13.3146	12.015	12.3658	10.9887	10.8353	11.0473
MRPL10	13.3141	12.9116	12.5187	12.275	13.1366	12.4409
DNAJB1	13.3018	13.5842	13.383	7.28972	7.28264	7.30262
PGF	13.3016	13.8639	13.0915	2.13445	2.1926	2.16434
NUTF2	13.2917	13.0706	13.8181	11.7835	12.6472	12.1757
REEP5	13.2882	13.2983	13.7935	9.51641	10.1024	9.44203
RRP7A	13.2867	13.2322	13.0983	26.5061	26.8574	26.8964
STT3A	13.264	13.1751	13.0254	15.8146	15.1231	15.2743
HSPA5	13.257	12.7387	11.5173	21.646	20.2731	20.1368
BET1L	13.2537	13.1136	13.1833	5.20165	4.623	5.04855
DNTTIP1	13.2451	13.5166	13.4414	13.7914	13.8511	13.6117
SRPRA	13.2372	13.4744	13.1514	19.3572	19.0416	19.5705
TMEM106C	13.2354	13.899	13.6223	21.6593	22.6534	21.6712
MPG	13.2172	13.6881	14.0096	5.23332	4.79381	4.47823
CARM1	13.1979	12.6692	12.4753	9.46775	9.26392	9.44261
EIF4A3	13.1732	13.2826	12.8768	16.7919	16.4781	16.2605
PPP2R1A	13.13	12.9952	12.861	15.1802	15.0209	15.1298
NHP2	13.1198	13.3457	12.1926	25.0663	27.5414	24.8913
DESI1	13.1108	14.0333	14.2946	19.3701	18.1475	20.0351
SUPT5H	13.0888	12.5238	12.376	6.2172	6.08846	6.06604
CLIP2	13.0815	12.3503	12.1562	3.51612	3.26778	3.5155
N4BP3	13.0785	13.6259	13.8091	3.27214	3.00118	2.76659
LY96	13.0717	13.2057	13.4051	0.174463	0.157473	0.150604
MMP24OS	13.0507	12.8904	13.1131	5.78342	5.55439	5.40933
WNT11	13.0474	13.2858	13.2539	0.797112	0.571897	0.802786
MAZ	13.0448	12.8231	13.1322	15.5248	15.7288	15.8966
FBXW5	13.0399	13.777	13.2874	14.3556	13.9075	14.1478
SPG21	13.0264	12.9397	13.3348	17.0575	17.0376	16.5402
RAB11FIP5	13.0231	12.767	12.9519	3.33565	3.35749	3.27141
RGS4	13.0188	12.3856	12.5162	55.8422	56.0897	56.0675
PBX2	12.9738	13.6568	13.2877	17.9593	18.8743	18.4008
APEX1	12.9696	12.6541	12.4139	27.0983	27.3099	26.5854
PIM1	12.9273	12.3096	12.4714	2.15063	2.10945	2.20676
MYH9	12.9185	12.3069	11.048	14.5513	13.275	13.4529
FARSA	12.9144	12.3616	13.1257	13.3425	13.504	13.6734
ETHE1	12.9096	13.0409	14.7652	4.92983	4.82591	4.75934
DUSP14	12.9071	12.6155	13.1994	11.8673	12.0966	12.1896
HSD17B14	12.8842	12.3648	12.882	6.56406	7.17581	6.84765
ERG28	12.8458	14.1297	13.2727	26.8782	26.3036	25.1991
IRF2BP1	12.835	12.7127	12.7244	14.0201	14.6071	14.548
ARRB2	12.8274	12.7821	12.9104	9.7522	9.54192	10.0176
ANGPTL4	12.8249	13.9889	13.9068	7.77756	7.56579	7.63882
GRWD1	12.8112	12.6716	12.8143	20.422	20.0973	19.9809
APEX2	12.7061	14.0442	14.1813	14.2315	13.1191	13.8297
TRIM21	12.686	12.1172	12.7108	9.45367	8.95365	10.3303
ELOVL1	12.6791	12.963	13.3842	11.6373	11.7149	11.8016
DCTPP1	12.6707	12.6396	12.9221	19.5284	20.2743	19.7475
C6orf226	12.6066	14.7556	15.1344	5.08029	5.03291	6.19501
KXD1	12.6021	13.091	12.8658	7.46438	7.06145	7.05015
GTF3C5	12.5901	12.5624	12.5926	21.9538	21.3857	21.7549
CSNK1G2	12.5671	12.2286	13.1889	9.52816	10.3404	10.1676
CD274	12.5663	12.0361	12.4441	21.93	21.5086	21.9535
INPPL1	12.5474	12.3072	12.1409	4.43992	4.17852	4.27395
HPRT1	12.5369	11.4177	10.5285	35.9372	37.5695	38.9631
NDUFV1	12.5219	12.72	12.8717	8.54723	8.75717	8.90055
RAB11B	12.5143	11.8399	11.5377	23.3247	22.2068	21.4051
SPCS2	12.4762	12.6833	13.0189	29.1737	30.7217	30.0878
TRAPPC3	12.4576	12.3004	12.63	9.96388	10.3327	9.5547
MOAP1	12.4449	11.646	11.9193	7.50861	7.136	7.41822
TOP1MT	12.4319	12.732	12.5577	8.01648	7.64666	7.52655
LSM14B	12.4077	12.0212	11.2746	13.0515	12.4576	12.4672
TSPAN17	12.4019	12.5695	12.6188	6.67088	7.12667	6.97987
USP5	12.3806	12.3021	12.5083	21.4299	22.9703	23.1796
NDFIP1	12.364	12.1668	11.8966	6.38505	6.39773	5.58127
B4GALT5	12.3633	11.8737	10.2929	61.1724	60.6097	56.962
CNPPD1	12.3612	13.4924	13.2436	11.2762	11.4732	11.9231
TUBA4A	12.3594	11.8791	12.6314	8.93397	8.35061	8.42528
CDKN2D	12.3564	12.3965	13.07	2.66615	3.45263	3.02522
ANXA7	12.3542	13.3178	12.2423	12.4563	12.2486	12.1096
SMAGP	12.3497	12.3533	12.523	22.1464	21.4595	21.8029
RCC2	12.3355	11.4865	10.4175	22.7633	21.0707	22.1766
GNA11	12.334	11.2419	11.9069	15.5963	14.6754	14.9276
SEC13	12.3266	12.3317	12.0412	8.1669	8.34833	8.03714
TBC1D13	12.3259	11.3377	11.7136	14.6061	13.4718	13.362
NSMCE3	12.2852	11.9895	11.3636	10.2763	10.4547	9.87541
MSX1	12.2803	11.7267	13.2375	6.43958	5.77641	6.65977
DAP3	12.277	12.9335	13.0632	10.5163	10.0051	10.4043
PDIA6	12.2588	12.22	12.0436	21.0124	20.025	20.6426
FUNDC2	12.2316	13.2231	12.9357	7.60917	7.58845	7.91741
GFER	12.2256	11.7009	12.6649	6.76021	7.1636	7.1606
PDIA3	12.2135	11.6757	11.6811	16.7534	16.6901	16.6948
ERF	12.208	12.316	12.1257	7.71167	8.13553	8.64995
GANAB	12.1749	11.7759	11.5963	21.6889	20.4174	20.8061
PLOD3	12.1646	12.0526	11.9007	10.1621	9.88728	10.6047
FTSJ3	12.1543	11.4272	11.2409	15.2384	14.6536	14.9436
MID1IP1	12.1503	12.1233	12.1414	4.91075	5.3487	4.88887
NDUFS8	12.1397	11.3873	12.1603	5.37924	5.83147	5.46558
PHB1	12.1143	11.5871	11.967	20.765	21.5167	21.8899
GPAT4	12.095	11.4115	11.5594	11.3727	11.1895	11.7852
RNPEP	12.0773	11.3855	11.4325	5.50586	5.40071	5.63384
POLR2E	12.0359	12.3055	12.5762	14.6455	14.5791	14.3925
MAP1LC3B	12.0239	11.3862	12.1394	9.5233	9.10672	8.97392
ZNF212	11.9785	11.2057	10.9909	5.30881	5.18754	5.2212
JOSD1	11.9721	11.0622	11.2245	7.35605	7.46892	7.33599
MGST3	11.9575	12.0136	12.7683	6.15411	6.42586	6.11867
GLUL	11.9569	11.8734	11.6495	6.96375	6.99448	7.2211
DCTD	11.9538	11.5486	12.0593	11.9205	11.7598	12.3023
PRNP	11.9375	12.0419	12.0898	10.1673	9.39719	8.95746
GTPBP2	11.9241	11.3004	11.2878	3.47223	3.73388	3.70399
HDHD3	11.9218	12.9091	12.4244	6.88462	7.08469	7.73861
CMTR1	11.9161	12.6054	12.846	10.2311	10.4888	11.0797
SLC35E4	11.8565	12.6411	11.0727	4.89081	4.3959	4.56749
EIF4H	11.8536	11.309	11.2305	19.3869	18.8967	18.5222
CBX7	11.8527	11.5723	11.8751	5.00604	4.90226	4.70074
TPD52L2	11.833	11.9339	12.284	15.903	16.2922	15.9791
OPLAH	11.7983	11.4175	11.1086	19.0649	17.2143	17.2232
SPCS1	11.7659	11.0038	11.3144	21.3143	22.7888	21.5862
ATIC	11.7629	11.2492	11.3584	20.1005	19.2855	20.0879
PLEK2	11.7585	12.1886	12.1672	16.0465	15.5011	15.9273
STX10	11.7508	11.8936	11.8679	10.4222	10.4771	10.8496
FITM2	11.75	10.2931	10.7884	5.92421	5.0029	5.53029
MAGED2	11.7464	11.7745	12.0865	3.65617	3.47365	3.5208
SLC35B2	11.7453	11.9276	12.5675	13.1452	13.2751	13.9789
WDR1	11.7308	11.6524	11.5955	8.11956	8.05737	8.32005
HSD17B1	11.7235	10.934	11.756	12.8373	12.8807	13.975
ZFAND3	11.7215	11.152	10.471	7.25559	6.67546	7.11792
LIX1L	11.7159	12.4508	10.793	13.3461	12.5264	12.8633
COPS9	11.709	12.5494	11.9198	23.8559	29.2727	25.7785
IMP3	11.7009	11.6975	12.0328	20.527	21.9065	21.0979
UQCRB	11.6822	12.3663	12.1932	15.1448	16.7301	17.1271
CAPN1	11.6798	11.3361	11.6851	11.433	11.2711	11.3809
TST	11.6573	11.7507	11.4738	3.08252	2.73595	2.93815
TIMM29	11.6416	11.1297	11.1078	7.0184	8.15812	7.52261
NDUFB2	11.6367	12.1921	12.5046	11.4551	12.5863	12.1751
GPN2	11.6304	11.5558	11.8786	6.35092	6.27795	6.47552
IFITM3	11.6228	11.9188	12.2696	8.2901	8.42815	8.40762
PPP4C	11.6128	10.7665	10.5582	15.3818	15.3762	16.6565
UBIAD1	11.6005	10.69	11.2626	9.48311	9.03433	9.29951
STRAP	11.5988	11.2577	10.7637	43.6482	43.2165	43.2451
MRPS6	11.5975	11.5924	11.6948	7.01286	7.07455	7.25169
PITX1	11.5938	11.2473	12.0717	5.05369	4.83723	4.85914
RBMX2	11.5898	12.452	13.6608	14.9603	13.9374	14.9898
TXNL4A	11.5817	11.5987	12.0391	11.5152	11.1535	10.8186
C1orf115	11.5701	11.4125	11.5165	10.1103	10.0379	9.33392
KRT10	11.5604	11.5948	11.1769	4.94472	5.81706	5.06754
KIFC1	11.5254	11.5924	11.7861	29.6637	29.1669	29.7637
C6orf47	11.5076	11.0138	10.9192	14.8968	14.8668	16.2796
RPUSD2	11.4986	10.8856	12.2161	10.9687	11.4223	12.2542
CTNNBL1	11.4725	10.9904	10.3999	12.2102	12.3808	12.1954
CALM2	11.4654	11.0732	11.5038	24.775	26.3343	25.6965
DEDD2	11.4503	10.8981	11.927	1.94236	2.00552	1.84975
ERH	11.4428	11.9048	11.5121	74.1971	82.3763	78.7273
COQ4	11.4405	10.2632	10.7707	9.39099	9.56088	10.1493
HILPDA	11.3531	10.3269	11.3563	8.0635	7.81109	7.68368
RNF114	11.3366	10.6124	10.8595	12.3619	11.8735	11.7287
RAC1	11.335	10.5124	10.6743	11.8575	12.0221	11.6386
HADHB	11.3107	11.4947	11.7256	13.8253	13.7215	14.1273
IGSF8	11.2849	9.96232	10.2005	1.94363	1.79523	1.76226
ARPC1A	11.2838	10.8105	10.6111	6.62226	7.63074	7.30279
BLTP2	11.2625	10.7281	10.3788	23.7907	22.7634	23.9102
ANP32A	11.2622	11.3238	10.9527	18.539	19.3303	19.4001
MCM7	11.2446	11.0226	10.7895	32.2095	32.3063	33.3806
KDELR3	11.2425	12.9682	12.1976	7.33373	7.03251	6.78793
ALDH1B1	11.2348	10.9848	11.039	42.6201	39.9699	40.2541
TNIP2	11.2213	11.5347	11.4828	7.32812	7.20586	7.1306
PHF13	11.2184	10.268	9.74037	10.9836	10.8221	10.1876
MCL1	11.1991	11.2557	10.4544	53.3402	51.2225	51.8598
UQCC4	11.1727	10.5676	12.5723	8.1155	7.67088	9.5062
TNNT1	11.1633	10.991	11.8301	8.25329	8.76935	8.72695
TBRG4	11.154	11.1945	11.0442	8.02223	8.50067	8.31315
ABHD14B	11.1312	10.5201	10.6587	2.30533	2.16392	2.35479
FLOT2	11.1286	10.9203	10.8639	4.49894	4.58155	4.62344
GPRIN1	11.1271	12.043	10.6462	10.078	9.76597	9.96151
BTG1	11.1242	10.6329	10.4278	5.74528	5.71543	6.16038
SERPINB1	11.1209	11.6462	11.6466	15.7728	16.4576	16.0958
FN3K	11.1206	10.425	10.8186	5.86225	5.55522	5.74681
SIGMAR1	11.1113	10.551	10.6923	6.55515	6.26733	6.47444
DLST	11.1068	10.121	10.1658	18.4355	18.3202	19.2457
IMP4	11.105	11.4774	11.4233	12.4583	12.3726	12.1515
DAZAP1	11.0971	11.4274	11.2812	12.9785	13.2886	13.2991
STARD10	11.0892	11.1194	11.4092	2.97538	2.81299	2.97895
LRRC8E	11.0165	10.9307	11.5151	5.28952	5.76157	4.89583
NHERF2	11.0093	11.0537	11.2153	4.7838	4.79328	4.65509
GTF3C4	11.0044	11.1764	10.568	22.3366	21.4404	21.7627
TMEM258	10.9955	11.4173	11.6892	12.6375	14.4371	14.3733
KRT18	10.9662	10.1468	10.4272	10.8655	10.6067	10.7334
POLR3D	10.9561	10.7128	11.0273	6.74215	6.65577	6.25194
ELOF1	10.9155	10.8387	10.2829	9.20371	9.51085	9.54365
ADIRF	10.8972	12.7953	12.7805	15.0477	18.9337	17.1347
HMGCL	10.8691	10.3903	10.981	4.09832	4.38378	4.27906
HDAC3	10.8442	10.5074	10.7448	14.0398	14.1149	14.3018
RNF7	10.7977	10.5794	11.039	6.85734	6.47841	6.50856
GDE1	10.7899	11.239	10.6336	22.9496	22.5737	22.4865
COX7B	10.7865	11.466	11.7548	19.9368	22.4175	20.163
MRPL45	10.7745	10.9459	10.5468	30.2549	28.9643	30.074
ETV5	10.7614	10.1912	9.59492	11.9961	11.4303	10.82
POLR2H	10.7403	11.0736	11.2885	12.1469	12.2618	11.8479
RPL22	10.7298	10.9813	9.51103	21.9946	21.602	21.4869
PRPF8	10.7149	9.76202	8.73933	14.7959	13.4423	13.6044
PUF60	10.7066	10.8067	10.4292	7.04072	7.11427	7.02664
ATP5F1D	10.7056	10.8577	11.0697	10.2564	9.73378	10.1095
SLC25A23	10.7048	10.1098	10.3219	8.29325	7.972	8.13375
MRPL51	10.686	10.8048	11.3948	23.5542	25.3381	25.4346
PIAS4	10.6825	11.0836	10.1014	8.63179	8.63081	8.41252
COLGALT1	10.6821	10.7347	10.29	10.3838	10.5735	10.699
MICOS13	10.6802	10.1391	10.7324	9.3172	9.91794	9.78638
SYNGR2	10.6646	10.2929	10.6897	7.79866	6.89234	7.15241
GRAMD1A	10.662	10.3556	10.9836	4.83009	4.43038	4.60574
OTUB1	10.6599	10.89	11.2866	7.2461	7.25601	7.1135
C2CD2	10.6545	10.464	10.3747	36.7716	34.0096	34.5367
PNO1	10.6336	10.9784	10.0897	19.3966	19.71	19.924
ERAL1	10.6058	11.3357	11.0892	15.3743	14.1062	14.4712
RTN4RL2	10.6005	11.2702	11.8642	5.01145	4.25953	4.22516
RNF19B	10.5949	10.0709	9.80782	3.50594	3.34274	3.30467
MARK4	10.5869	10.3804	10.1925	2.9199	3.21105	2.91456
SET	10.5822	10.7542	10.2821	48.4715	48.0278	47.3614
VPS28	10.5797	11.006	10.8842	9.08712	9.41707	9.38983
CLSTN1	10.5749	9.79846	9.66774	10.7818	10.1679	10.241
HOXB2	10.5688	10.572	9.55137	5.20777	5.36456	5.13824
INTS15	10.5438	10.8438	10.4538	4.28429	3.95173	4.01183
PDCD7	10.5429	10.7619	10.5713	18.7044	17.9565	19.9929
TUFT1	10.5405	9.88372	9.86134	3.25943	3.24547	3.47343
POLR1E	10.528	10.5193	9.78233	13.9407	14.7789	14.3409
POLE4	10.5121	10.6905	10.3154	11.7223	13.4526	12.3693
NABP2	10.4774	10.8841	11.017	20.4067	21.1225	21.4372
ITPKA	10.4607	10.1125	10.5311	5.89675	4.75681	5.50838
LDHA	10.4601	10.7745	10.4864	72.299	71.0103	71.3074
RCC1L	10.4601	9.25728	9.59482	11.6689	11.3311	11.1255
JPT1	10.4335	10.9405	10.946	13.4286	14.1458	13.3248
ID3	10.4229	11.2961	10.2087	8.7987	8.8453	8.80191
MAP1LC3C	10.4176	11.388	10.8596	308.449	305.352	304.189
PSME2	10.4024	10.8516	11.3505	10.6172	11.1366	11.4442
EPN1	10.3987	10.4625	11.3709	5.01583	4.73449	4.66735
YBX3	10.3948	10.0853	9.70721	15.1245	14.9972	14.8991
MFAP1	10.388	13.1526	11.24	33.4851	34.0716	32.7406
GTF3C6	10.3691	11.4815	10.4594	52.752	56.3431	56.4025
CHMP2A	10.3645	11.0263	9.8135	10.283	10.1428	10.3468
FAM53C	10.3514	9.35313	10.1302	9.90059	9.69123	10.1625
PLIN2	10.3425	9.6909	10.2333	7.21397	6.66755	7.05297
MARS1	10.3281	10.4138	10.4922	5.68712	5.71924	5.69787
MAD2L1BP	10.3182	10.4801	10.7782	12.4891	12.1318	11.7958
YIF1A	10.2985	10.7588	10.5037	4.88848	5.17413	4.84492
NDUFB11	10.2933	9.40269	10.3352	8.82757	9.01875	9.20195
M6PR	10.2912	10.6159	10.3976	16.5466	16.4558	16.8565
TPRN	10.2821	9.92743	10.1052	6.34698	6.40736	6.8984
OXA1L	10.2669	10.6982	10.9514	16.5806	16.0266	15.7359
BCAM	10.2643	9.86831	9.95566	2.8032	2.64044	2.44241
NOA1	10.2584	10.9888	9.18022	23.649	22.6683	22.8548
DNAJC5	10.2569	10.3542	10.9649	16.7855	16.4205	16.9767
TRIP10	10.2445	10.4557	9.84259	6.31326	5.8161	6.15739
SIL1	10.2325	9.43491	9.75228	5.96908	6.21058	5.87027
TMEM69	10.2296	10.5398	10.5113	26.1617	26.9775	26.2208
SELENOO	10.228	10.1804	10.4819	5.6985	6.3348	6.32523
PPP1R3B	10.2219	10.5562	10.2972	13.0288	11.8566	11.9819
AIFM2	10.2045	10.0498	10.0937	8.64202	8.64963	8.5431
TSPYL1	10.1752	9.4422	9.72427	17.308	16.7054	16.6389
GDF15	10.154	10.4006	9.97442	1.72963	1.4059	1.87138
CHCHD6	10.1536	9.15876	9.21662	5.15578	5.96387	5.71483
PTDSS2	10.1471	10.1781	10.0598	5.34666	5.35357	5.91289
CENPX	10.1416	10.2007	9.92418	7.19319	7.93366	7.34473
MZT2B	10.101	9.9049	9.94211	4.68166	4.31569	4.64475
MKRN1	10.0465	9.79632	10.1661	9.50864	9.57891	9.521
TAP1	10.0449	9.48043	9.89245	3.98746	3.71672	4.08755
TMEM98	10.0449	10.221	9.8128	5.60165	5.64875	5.78356
HDGFL2	10.0347	9.42032	10.1206	7.71674	7.72746	7.01981
C8orf33	10.019	9.80676	9.30569	9.40076	9.09531	9.40836
NUDT5	10.0049	9.58993	10.4629	15.0783	14.6982	15.5877
SDF2	10.0035	10.4107	10.2449	4.20927	4.62902	4.67706
PRR36	10.0019	10.1759	8.81269	2.46707	2.32469	2.10194
THAP3	9.96931	9.94612	9.66038	2.19396	2.40923	2.3674
MED8	9.96854	9.20279	9.01562	9.5573	9.19524	9.77916
GCC1	9.96232	9.68037	9.9743	6.84286	5.877	6.61544
GORASP2	9.94384	10.8639	10.0003	13.4019	13.2572	13.0233
H2AZ2	9.90978	9.38359	9.84841	23.4219	22.9409	23.7614
RNF41	9.90331	9.85563	9.84406	5.35948	5.28857	5.08137
IRF2BPL	9.89102	10.1306	9.86526	6.65575	6.05616	5.78605
HNRNPL	9.88143	9.78098	9.31022	15.9851	16.0519	17.1017
ACTN4	9.86746	9.62745	9.30927	16.6309	15.5986	16.1153
CDK5	9.86645	8.31606	8.34822	14.613	14.6513	14.3725
GAS6	9.86069	9.58409	9.63707	2.86603	3.14726	3.05788
KCNK5	9.85641	9.67045	8.39103	7.39345	6.40857	7.06744
LLGL1	9.85498	10.5662	10.0183	5.09359	4.67973	5.06609
UQCC2	9.8459	11.5829	11.2318	7.86529	7.88549	8.12168
PNP	9.84437	10.3093	10.4036	10.8883	11.2213	10.9991
CDX2	9.83555	9.02138	9.69781	4.93779	5.6114	4.86757
PPP6R1	9.83106	9.07724	9.05116	15.9603	15.849	16.4221
MRPL20	9.82449	11.4482	10.6291	17.4181	19.5961	18.9513
MBOAT7	9.82445	9.04734	9.93373	5.45664	4.83989	5.13578
LZTS2	9.82231	9.63849	10.3221	3.83392	3.75882	3.67165
PFKM	9.81943	9.67361	9.58557	6.58316	6.76686	6.7195
RIC8A	9.81623	10.0919	9.95441	9.95809	10.2008	10.3112
IER5L	9.81205	9.87398	10.7165	3.31081	3.36193	2.71147
BTG2	9.8086	8.31091	8.68382	11.2947	12.7126	13.3113
CSNK2A2	9.79867	9.81228	9.51622	8.73078	7.82969	7.99729
C1orf122	9.79582	10.2334	10.6392	4.36951	4.80316	4.39566
CDCA8	9.77098	9.52477	10.222	23.4895	23.6132	24.1713
CIB1	9.77021	10.0431	10.2101	8.72729	9.37575	8.76637
GEMIN4	9.76322	9.20468	9.26516	11.8227	11.8982	11.8214
CEBPA	9.76283	9.37068	8.67474	9.92411	9.13127	9.26748
FLNB	9.75207	8.97465	8.58869	2.81499	2.5901	2.64357
ACTR5	9.73473	10.5522	11.0488	11.652	11.6688	11.4523
CTDSP2	9.72755	9.48463	9.12203	8.03495	8.0164	7.40867
COX17	9.72131	9.91016	9.32167	4.69968	5.12682	4.99235
MRPL11	9.70408	9.90677	10.4268	13.4603	14.175	13.5928
CS	9.68573	8.97364	8.62377	21.5013	20.6282	20.8621
SMNDC1	9.68147	8.64621	9.32389	18.5017	18.7874	19.1025
CTU1	9.67817	9.90908	9.08331	5.47824	5.67728	5.30121
BTG3	9.67427	10.1217	10.6658	8.94775	9.82984	9.90913
FKBPL	9.67388	9.45047	9.37574	11.6487	11.2183	11.5244
NOL6	9.64831	9.32316	9.33035	7.96019	7.29485	7.54041
SOCS3	9.64674	9.10356	8.70453	2.03485	1.92893	1.91699
URM1	9.63357	9.34376	9.46371	24.3662	25.1799	25.0848
KHDRBS1	9.62881	9.28868	8.38727	38.3644	34.9689	35.8329
CBR1	9.61275	11.0967	11.8873	12.3211	12.1494	11.6639
PDCD11	9.59131	9.72611	8.50449	16.5064	15.4578	15.894
THOC3	9.56623	9.56106	9.35365	8.23731	8.21942	8.77045
MAPKAPK3	9.55226	9.7048	9.83487	17.8698	17.4465	17.4587
CETN2	9.55051	7.71972	9.35798	38.8461	39.7726	39.7445
FAM53B	9.54483	9.00515	9.11265	5.31868	5.14174	5.70437
ATP6V1E1	9.54391	10.1465	10.0948	11.9274	11.7041	12.1705
GNAS	9.52764	9.18744	9.17967	7.1069	6.90031	6.9585
MRPL58	9.50245	9.357	9.87312	13.002	14.1221	13.1168
UNC119B	9.48001	9.29611	8.29617	19.2817	18.7265	19.0859
SEC24C	9.47843	8.86435	8.07983	11.3308	10.4816	10.8051
CHAC1	9.47295	9.75199	10.9093	0.882739	1.08123	0.943849
RUVBL2	9.4663	8.72023	8.77227	22.2607	22.4877	23.053
SMIM3	9.45715	9.67166	9.77741	5.08037	5.97397	5.40221
CYCS	9.43732	9.48619	9.51476	28.2235	28.7738	29.865
CD9	9.42818	9.36531	9.754	6.1067	6.27373	6.11465
POLR1H	9.40157	9.73447	9.41923	6.08979	6.22083	6.68134
CCDC22	9.39186	8.08253	10.0187	5.98093	5.76966	6.84928
METAP1	9.38601	9.19367	9.17434	22.4456	23.6379	22.9473
SLC25A4	9.38551	9.41044	8.47799	11.1199	11.128	11.6795
SNX17	9.3813	9.88547	9.63979	12.3774	12.7691	12.7081
MRPL4	9.37627	9.0127	9.92423	10.7463	10.4196	10.2348
APLP1	9.37097	8.74958	9.2168	2.73158	2.74162	2.91422
MARCKS	9.36364	8.92249	9.33964	16.9893	16.6882	16.0123
NICOL1	9.35384	11.5992	12.008	6.82907	6.64746	6.77035
MTHFD1L	9.34633	9.02759	9.17981	9.66131	9.63514	9.71545
ATP5MC1	9.33942	9.81838	9.99378	16.3134	16.9911	16.1591
PGLS	9.33829	9.06724	9.35609	7.21881	6.36078	6.46931
FOXK2	9.335	8.95275	8.81471	6.57749	6.44864	6.55456
FAM32A	9.31217	9.28004	9.31027	14.4395	14.4283	15.3276
CTNNA1	9.30687	9.35955	9.04933	11.6931	11.3383	11.6344
GPR108	9.30435	9.16613	9.20261	3.63337	3.69803	3.80494
SMIM20	9.30427	10.1229	10.1337	5.63616	4.64763	5.36308
STYXL1	9.29689	8.85732	8.40747	3.56189	4.10592	4.09925
MFSD5	9.29631	9.36118	9.64485	6.97459	7.43502	6.68839
ZNF32	9.28692	9.66886	9.53392	16.712	15.8986	15.5998
UAP1L1	9.28325	9.00785	9.46526	7.97981	7.62355	8.37539
NLGN2	9.27864	8.94877	8.55962	5.5049	5.27246	5.55402
PLPP2	9.2785	9.07467	8.58729	4.22546	4.17924	4.119
UNC119	9.25959	8.65569	9.51726	3.83364	4.09951	3.64362
MAD2L2	9.24332	9.49349	9.90542	7.04505	7.17144	6.71889
LRP3	9.22562	9.31926	10.8417	8.18092	7.91495	7.65258
ZNF787	9.21799	8.63342	8.82381	7.76297	8.07442	8.80049
VPS37D	9.21509	9.62968	9.90814	1.9316	1.65284	1.20681
MZT1	9.21048	8.57466	8.94733	15.2668	15.7649	16.0342
ALDH2	9.20272	9.04699	9.1457	6.67715	6.57884	7.3208
LRRC8A	9.19782	9.05159	9.71645	6.19547	5.85347	5.69711
UBL4A	9.19775	9.82242	9.74962	9.03575	8.55647	9.06495
MGAT4B	9.19363	8.61295	8.80361	9.39617	8.84523	9.33375
PITPNM1	9.1893	8.56043	9.17738	5.14381	5.14638	5.19461
ADH5	9.18467	8.81992	9.13681	13.8855	14.1981	14.2521
PIN1	9.18434	8.90064	8.80674	6.01275	6.351	6.53007
EIF2S3	9.16526	10.2544	9.06505	61.8832	60.2946	62.0733
PEX14	9.15757	10.9722	9.15026	9.07599	8.53973	8.85416
HSBP1L1	9.14928	10.0245	10.5788	3.40203	3.08007	2.90739
RNF10	9.14718	8.56352	9.24773	9.06533	8.58517	8.53224
MT1M	9.11542	8.69719	7.66314	28.2644	30.4889	26.322
GBA2	9.11261	9.30515	9.40645	2.3718	2.23887	2.0806
B4GALT3	9.11236	9.07637	8.90954	5.3995	5.48082	5.4144
GRIN2D	9.11173	8.66099	7.74806	12.2512	11.0402	11.1443
STX12	9.10494	9.74379	10.3344	11.8229	11.325	12.0093
SH2B2	9.09471	9.83447	9.66665	2.10376	2.17781	2.41628
ILF3	9.09441	8.30535	8.29734	15.7303	14.9804	15.1169
EPHB4	9.09183	9.02429	9.14531	3.79743	3.80693	3.75042
MYG1	9.0883	9.40228	9.3257	6.75492	6.91566	6.73434
METRN	9.0735	8.99598	8.98517	3.61782	3.65287	3.29985
NFE2L1	9.05208	8.622	8.57917	6.36323	6.29401	6.23612
SERP1	9.0401	9.45239	10.1104	12.492	12.0489	12.6064
LCP1	9.03985	9.33988	9.29744	68.7945	66.7332	66.4425
DUSP7	9.02982	8.88411	8.53685	12.3495	11.2479	12.0643
PIP4K2B	9.02769	8.51964	8.34836	17.4779	17.1346	17.0608
PPP2R5B	9.02324	8.66967	8.79136	2.89715	2.92811	2.7357
C9orf78	9.02111	9.66634	8.60751	16.1435	15.9745	15.9285
FLYWCH1	9.0208	8.97908	8.7706	3.17582	2.97398	3.03796
LAMC1	9.01493	8.51533	7.57573	14.2528	13.2209	13.1918
TMEM183A	9.0075	8.94467	8.74757	18.4223	18.3222	17.6383
BAG6	9.00741	8.50689	8.51744	7.55432	7.32887	7.25552
FRAT2	9.00721	9.64579	9.65625	9.5274	9.50856	9.28283
LETM1	9.00437	9.00194	8.32051	14.2235	13.6915	14.0125
TMEM109	8.99303	10.1792	9.66371	28.8111	28.4165	26.5064
BRMS1	8.98348	8.4155	8.33899	8.38472	8.42866	7.96647
RAB4A	8.97609	9.42351	9.27304	8.04867	8.52228	8.25046
DCTN3	8.96048	8.62683	8.54101	5.9467	6.8667	7.22342
FEN1	8.95244	8.63096	8.81125	31.3827	30.7617	29.3851
ZNF579	8.9475	8.37902	9.56971	5.73297	5.89892	5.9248
MYO1C	8.94742	9.02979	8.99763	10.9617	9.86404	10.2778
DNAJB2	8.93496	8.69129	9.21144	1.30937	1.39116	1.38042
SAT2	8.89558	9.02167	8.654	6.47706	7.05001	7.10774
EFNA3	8.87217	8.83188	9.62264	6.46269	6.62841	5.90287
GALNT6	8.85741	8.86543	8.89063	9.79656	9.56977	9.60326
CSRP1	8.85473	8.79145	9.03507	7.06373	7.12221	7.03103
SRA1	8.85221	9.74338	9.64326	10.9729	11.605	10.7194
PTGES2	8.8436	8.86301	9.24935	6.31099	6.39334	6.45918
PCCB	8.84121	8.80539	8.8438	5.022	5.11622	4.9998
SNRNP40	8.82526	8.90398	8.52042	16.7093	17.6316	18.2281
MYPOP	8.81383	8.70704	10.106	5.22365	3.97018	5.18489
LMF2	8.80331	8.46158	9.28349	5.13179	4.93801	4.83175
UCK1	8.80278	8.47427	8.38046	9.8436	10.2006	9.50554
NDUFB1	8.78947	8.9775	9.07271	5.1361	6.68187	5.434
ETV4	8.77536	8.35513	8.73782	4.98511	5.54708	5.36212
AK1	8.75991	8.86762	8.83692	4.25193	4.46772	4.47366
PGM1	8.75988	8.93096	9.11011	3.12753	3.23644	3.19692
KLHDC8B	8.75746	8.79799	9.91848	3.53024	3.44272	3.49927
TMEM186	8.75015	8.12438	7.35423	9.11033	10.4735	10.9477
TLE2	8.74995	8.89301	8.97994	1.57312	1.50175	1.41571
VPS37C	8.74292	9.44886	9.14521	5.87673	6.08746	5.9471
DDIT4	8.73836	9.18897	8.51486	2.12189	2.04039	2.35613
MAPK3	8.73319	8.88491	9.19756	6.79494	7.00483	6.84113
FKBP1A	8.73221	8.66912	8.72913	17.5835	17.1368	17.5203
CNOT11	8.72818	7.85948	7.63011	20.7442	21.085	22.628
BEX5	8.72475	9.68981	9.10808	4.45392	4.52132	4.12875
PPA1	8.7167	8.4146	8.62764	33.6761	35.2722	35.361
DUSP23	8.70442	8.5746	9.048	3.97162	3.97536	3.72369
AP2A1	8.69182	8.34472	8.95549	4.3769	3.80709	4.34011
PPP1R11	8.69143	8.14998	8.34762	11.9637	12.8241	12.6497
INAFM2	8.68857	8.06829	9.32682	10.1771	9.64948	10.1137
FUCA1	8.68588	8.3233	8.64423	13.3441	11.9302	11.908
CD44	8.68123	8.42681	8.19988	4.45371	4.45	4.42878
HOXB4	8.67344	7.40845	7.12198	10.3251	10.1519	10.3167
NOC4L	8.63268	8.81001	9.15802	7.89008	7.63835	8.37757
PARVB	8.62398	9.44514	9.42608	8.36262	8.42527	8.12235
DDA1	8.6215	8.2359	8.71908	10.2011	9.85195	9.40242
CENPV	8.60755	8.26296	8.83984	8.493	8.67003	8.44489
RALB	8.60476	8.90869	9.11415	11.8825	12.0579	12.4493
ADCK2	8.60377	8.68241	8.52925	8.74718	8.29907	8.36544
TYRO3	8.58593	8.28373	7.98367	5.79399	5.63584	5.84212
CERCAM	8.57848	8.89302	8.76983	9.85347	9.48114	9.54663
ARPC2	8.57774	8.66934	8.37214	19.9126	19.9367	19.4645
CERK	8.5659	8.52822	8.96671	25.2289	24.3099	25.0245
MARCHF2	8.56133	9.24417	9.085	2.89898	2.67237	2.7466
HSPA4	8.55044	8.11455	8.24111	73.9307	70.5527	70.6115
B4GALT1	8.54958	7.76218	7.06938	10.2209	9.74003	9.36737
PLPPR2	8.54776	7.81457	7.9745	2.91219	2.8563	2.56806
ATF3	8.53753	7.84089	7.54576	0.332452	0.400553	0.409054
MCUB	8.53474	8.53895	10.1365	12.5941	13.0876	13.5742
ATP5PF	8.53017	7.90134	8.81884	12.0787	13.8672	13.2623
PRRC2B	8.52222	8.08827	7.55414	4.95982	4.37868	4.65643
FPGS	8.52204	8.34649	8.69486	8.58413	8.49286	8.96759
TSR2	8.50687	8.33793	9.00298	21.5172	21.5882	22.2118
SPRY4	8.49663	8.19641	7.78094	28.624	25.9183	26.432
ID1	8.48678	6.05355	8.08227	3.31696	2.95176	3.09187
MRPS14	8.4842	8.13752	7.98018	8.39966	9.24218	8.3097
KEAP1	8.47682	8.13589	8.08507	8.50412	8.36272	8.61188
MMADHC	8.47468	8.37492	9.4059	28.619	29.5189	28.7326
MGST1	8.44935	8.35969	8.58371	13.158	14.1432	13.3155
PAXX	8.44699	8.98009	8.32088	5.7533	6.23408	6.21109
UBL7	8.44617	8.12741	8.14381	7.97268	7.78545	7.71136
DDB1	8.4428	8.42407	8.51326	6.36973	6.21705	6.49712
CHP1	8.43828	8.46204	8.33535	23.9231	21.0998	21.5102
HMGN4	8.41916	7.79971	8.15158	38.5119	39.7305	38.384
HAGH	8.41297	8.54774	8.94404	2.73387	2.75142	2.62038
RILP	8.40773	8.62187	9.30526	5.72091	5.84747	5.68993
APP	8.40341	8.27553	7.56423	12.8333	11.5011	11.8872
TRAPPC6A	8.39852	9.15219	8.7726	0.942129	0.745092	0.828778
USF2	8.37941	8.58151	8.27025	8.04347	8.04107	7.70568
DDX54	8.36451	8.14135	8.55311	9.60437	9.80194	10.0053
BIK	8.35674	7.82279	7.75946	2.32236	3.38448	3.18465
ARFGAP1	8.34909	8.37581	8.56482	3.03937	3.2462	3.34338
B3GAT3	8.3482	7.86832	8.26797	2.9264	2.67894	3.17243
TMEM59	8.34794	9.3128	8.8506	6.90757	7.40062	6.42899
ANXA9	8.34186	7.22724	7.93376	3.12119	2.69386	3.17832
SCCPDH	8.33915	8.79171	8.56402	35.9433	34.019	32.2221
ITPK1	8.33849	8.54945	8.31392	5.67107	5.32679	5.67856
CNIH4	8.33795	8.70608	9.29417	8.1255	8.70088	8.61904
CPSF1	8.33477	7.72551	7.59025	9.93199	9.55267	9.2737
CIB2	8.33427	8.47045	8.64908	3.81752	3.96286	3.80555
PES1	8.33402	8.12655	7.91562	13.0688	13.1627	14.1208
PTBP1	8.32644	8.09363	7.75948	13.4535	13.084	12.9283
UBAP1	8.32576	8.49088	8.64217	5.43067	5.373	5.2784
PWP1	8.31693	8.06946	8.79958	21.2013	19.9526	20.954
MED18	8.31637	8.56673	8.20326	6.31986	6.03913	6.72734
RRP12	8.31557	8.17134	7.98847	4.49839	4.40466	4.3308
P4HB	8.31316	8.08515	8.14905	6.42408	6.33139	6.33789
HK1	8.30841	8.39312	7.86686	5.86731	5.93903	6.13155
GTF2A2	8.30767	8.68995	9.65418	10.2477	10.1884	11.1659
COPE	8.30512	8.50673	8.63541	7.06606	7.11266	7.10459
TM9SF4	8.30363	7.59085	7.27152	4.60867	4.71814	4.34312
ISCU	8.29961	8.02638	7.47226	2.73392	2.80639	2.92488
CHRAC1	8.29496	8.40913	8.21523	12.9892	12.9007	13.9122
ABHD12	8.2927	8.40805	8.00283	6.68164	6.7499	6.68319
BAHD1	8.28757	7.63627	8.03104	7.56866	7.69805	7.68418
GLRX3	8.28129	8.74491	8.80325	24.9075	26.0271	25.6072
C9orf40	8.27729	8.23745	7.73521	13.805	14.2315	14.5928
PGP	8.27402	8.07367	9.32584	8.24769	8.54168	8.32775
CHCHD3	8.27347	8.11702	8.15366	17.0845	17.6729	17.1842
METTL25B	8.27194	8.45405	8.66327	1.23147	1.18908	1.36366
MVB12A	8.27021	8.3977	8.46003	5.39708	5.05026	5.26354
MEX3D	8.26461	7.44627	8.43986	3.37458	3.2112	2.89605
R3HDM4	8.26031	8.10916	8.26735	6.62426	5.99567	5.83076
SCD5	8.25419	7.78646	7.93406	11.6994	11.6406	11.3892
HBEGF	8.23118	8.49043	7.29411	2.85427	3.01256	2.74368
MRPS23	8.21531	9.84721	9.80189	11.8949	12.4057	12.28
TM4SF1	8.21473	8.72816	8.96862	15.2784	16.1432	16.0257
TMEM259	8.21316	8.05577	8.06373	4.05603	3.91917	4.10019
ARHGAP22	8.197	7.82751	7.94624	5.01428	5.10994	5.55772
PGAP6	8.19668	8.333	8.69114	9.02814	8.67639	8.49383
RER1	8.18668	8.19639	8.36587	9.61945	9.58446	9.29315
RANBP1	8.1807	7.94898	8.05635	24.8831	25.6354	26.1367
HMOX2	8.17804	8.06997	8.56413	4.1534	4.3864	4.41418
RASA3	8.1734	8.12332	7.64732	15.2351	14.4522	14.8478
SLX9	8.16873	7.19212	8.26264	13.0651	14.0857	13.1989
ATP5MF	8.16546	8.03226	7.707	17.198	17.8656	17.2273
MFSD10	8.14615	7.7079	7.95373	5.2031	4.93305	4.928
TSPYL2	8.13791	7.76885	7.96502	2.9862	2.95715	3.08138
EHD1	8.13553	8.22416	7.80538	5.0239	4.92895	4.9508
ARL2	8.13525	8.10693	8.87055	6.41818	5.66744	5.73408
RNF25	8.13523	7.96139	8.11387	9.59713	9.51794	9.71708
BCL7C	8.11941	8.82043	8.60991	7.88647	8.2449	7.70923
UQCC5	8.10379	7.43576	7.72559	3.68887	4.77884	4.12379
PIM2	8.08977	7.94362	7.8613	5.53653	5.82482	5.94617
NRARP	8.07946	8.16458	7.7288	19.0576	19.814	19.8616
EXOSC7	8.07631	7.43527	7.3085	5.80404	6.51626	5.9953
TMSB4X	8.07544	6.07887	6.22919	7.69376	8.41821	9.10328
ZBTB7A	8.06916	7.78653	6.99346	7.11441	6.77861	6.79472
KTI12	8.06301	8.25502	8.36254	7.21291	6.99069	7.70319
PEX6	8.05861	8.01991	8.49838	1.50625	1.77554	1.35848
PLEKHO1	8.05573	8.0814	7.97326	3.09698	3.21353	3.14426
UPF1	8.05425	7.94863	7.68422	3.48209	3.23719	3.29897
PXN	8.0449	7.55835	7.51998	9.27374	9.13978	9.13543
GRK2	8.04135	7.76209	8.03403	6.11279	6.02611	6.19765
AGAP3	8.03239	8.18938	8.49095	2.73562	2.66731	2.74372
MMP14	8.02607	8.08968	7.69083	3.31417	3.57928	3.67195
MTCH2	8.02584	8.14392	7.68501	26.7843	27.3148	27.3189
YWHAZ	8.02323	8.2345	7.88685	50.604	48.6476	48.8976
MGMT	8.00335	7.87055	8.15154	7.59929	7.97196	8.12573
HM13	7.98593	8.04094	7.96826	8.13757	7.54889	8.12228
CAPNS1	7.98177	7.8552	7.78434	17.9598	18.2809	18.7097
MIEN1	7.97941	8.00962	8.3444	6.39072	6.47944	6.02532
AJUBA	7.97177	7.53936	8.07503	3.24901	3.70963	3.41304
FAHD2B	7.96803	7.40374	7.67712	4.30509	4.52108	4.28306
MARCHF9	7.95785	7.99603	8.6562	4.12229	3.88001	3.94638
DCXR	7.92857	7.53901	7.931	3.88739	4.20542	4.08626
QPCTL	7.91731	7.24369	7.64618	1.39859	1.45275	1.62525
FOXK1	7.91401	7.2894	6.36714	6.05023	6.00297	5.8091
ATP5F1E	7.89877	8.6527	9.16858	11.4825	13.7862	13.4458
PLCG1	7.89458	7.49927	7.22993	7.98255	7.72692	7.91487
SCRIB	7.89279	7.86781	7.90176	9.31799	9.3738	9.26476
HOXD9	7.85515	7.99027	6.49759	5.36722	5.46604	6.07679
YBEY	7.85229	8.09829	7.79247	3.35911	3.90922	3.81289
RTF2	7.81403	8.2526	8.25854	10.237	10.8214	10.8791
HSD17B10	7.81277	8.22056	8.44106	18.0645	19.2568	18.643
RUSC2	7.80488	7.24947	7.57009	2.85378	2.64851	2.74987
ARF6	7.80414	7.55868	7.27737	7.28394	7.21848	7.39385
PSMF1	7.79924	7.59205	7.6947	9.84797	9.73144	9.6487
POLE3	7.79521	8.2268	8.05957	23.6868	24.2515	23.1035
SURF6	7.79123	7.91662	7.49464	14.2641	12.8579	13.6751
MKNK2	7.77639	7.65179	7.45954	3.7629	3.65465	3.58306
ABTB2	7.7705	7.27817	6.79426	2.49465	2.65688	2.78602
AKIP1	7.75625	7.75064	7.9384	3.54621	4.06329	3.67868
GIT1	7.75384	7.64797	7.56192	4.04559	3.62066	4.05565
ATP6AP1	7.74655	7.94984	7.58941	4.8615	4.88899	4.82564
BICD2	7.74216	7.15723	7.28045	9.12068	8.21745	8.52198
SPPL3	7.73649	6.8001	6.72069	6.95214	6.12538	7.12101
CCT5	7.73465	7.61028	7.44173	35.114	34.8413	34.6688
GADD45B	7.73062	7.77631	8.02575	0.461333	0.655452	0.409715
GPX1	7.7279	7.91764	8.47811	3.63562	3.47053	3.69765
MICB	7.7271	7.31905	8.03681	6.10524	5.80172	5.55789
NFKB2	7.72326	7.71186	7.5121	2.94837	3.09819	3.05086
CD276	7.7102	7.98292	7.9364	4.53804	4.40402	4.71749
CRYL1	7.70511	8.02716	8.21477	2.02054	1.98983	1.9314
SREBF2	7.69914	7.23713	7.44658	10.1756	9.4254	9.41772
PREB	7.6942	8.10002	7.88485	8.26735	8.05252	8.82814
HAX1	7.67938	8.03647	7.69475	3.07862	3.4112	3.36625
TRIM35	7.67898	8.06071	8.38216	5.47908	6.30378	6.2023
APLP2	7.67092	7.27258	7.0088	12.8971	11.8854	12.2446
CHTOP	7.66964	7.70745	7.5123	8.90843	9.14812	9.21818
CCND3	7.66602	7.08809	7.61414	4.96871	4.81783	5.13042
ERLIN1	7.65958	7.28689	7.26867	17.7251	16.7034	17.4471
PLK3	7.65761	7.28401	7.34592	1.15195	1.11979	1.21136
SLC39A7	7.64639	7.53387	7.30763	4.67604	4.87037	4.89753
NINJ1	7.64125	8.04882	8.65812	2.69937	2.53085	3.17259
POLR1D	7.63866	7.65054	7.92793	6.2147	6.80609	6.2138
AKIRIN1	7.63832	7.75396	7.87793	12.3831	13.1542	13.0829
ALDH4A1	7.63743	7.90398	7.73358	5.75948	5.34543	5.95497
BTBD6	7.61592	7.21276	7.25489	7.99698	8.02255	8.11503
EMC4	7.6151	7.936	7.61581	7.23228	7.35104	7.7428
MAP2K7	7.61507	7.29874	7.59341	5.20587	5.69626	5.21997
GPT2	7.60929	7.37676	7.52512	7.08276	6.72761	6.63354
PSMD11	7.60866	7.19122	7.07395	14.6508	14.4787	14.4035
TP53INP2	7.60589	6.9049	6.80831	6.8378	6.25436	6.21711
SH3GLB2	7.60312	7.7326	7.95929	6.4726	7.13776	7.42533
RRP8	7.59267	7.36015	7.65455	4.06746	4.43432	4.02449
MTLN	7.58436	8.94391	8.49417	7.74952	8.86716	8.40439
ATG4D	7.57937	7.32656	7.623	1.69067	1.56721	1.60718
METTL13	7.5625	7.14286	7.52481	7.40358	7.60007	7.98464
GLIPR1	7.56072	7.90889	8.02646	5.10855	5.5813	5.48516
GUSB	7.54867	7.29148	7.4419	5.94486	6.03013	5.93127
CRKL	7.54645	7.2366	6.90871	22.8757	21.7532	22.2543
KIAA0930	7.53417	7.81475	7.7693	5.44172	5.50481	5.28154
DHX38	7.52461	7.16268	6.93349	7.53692	7.07257	7.16405
OSGIN1	7.511	7.85614	7.89264	0.814606	0.790466	0.706782
ORAI1	7.50579	7.40271	7.16663	2.98161	3.0574	2.94506
TMED2	7.50478	7.45632	7.03156	51.5833	49.6467	47.7186
SEMA6B	7.49767	7.55855	7.47895	2.19558	2.2534	2.04223
TM4SF19	7.47495	7.0246	6.89411	5.29759	5.46654	5.98435
CCN2	7.47352	6.98016	7.72472	1.43172	1.0436	0.976845
SH3BP5L	7.46867	6.81904	6.88021	15.3317	15.9649	16.1907
CIZ1	7.44922	7.09059	7.20176	7.64059	7.35477	7.38384
TECR	7.4491	7.24445	7.36077	5.75709	5.72077	5.52859
EMD	7.44692	7.96655	7.77018	6.31119	5.98636	6.28328
ARRDC1	7.43941	7.53545	8.18744	3.37127	3.85233	3.44861
SLC25A33	7.43617	8.13318	7.12571	10.1696	10.5304	10.2895
WLS	7.43578	6.81519	6.29286	6.25349	6.08269	6.26832
PACC1	7.41344	7.73221	7.8534	4.38438	4.50258	4.06955
UQCR11	7.39938	5.97524	6.39305	7.31512	7.39819	7.48713
UTP3	7.397	7.92702	6.5508	22.687	22.5387	23.313
JAG2	7.38465	7.13796	7.28734	4.17749	3.71437	3.86021
CNNM4	7.3767	6.63851	7.07247	4.28578	4.23982	3.77191
PAK1	7.37611	7.10824	7.12498	6.60842	6.24962	6.4247
ERI3	7.37414	7.52802	8.10145	9.91701	10.2708	10.4957
TRAF4	7.37056	7.26292	7.78893	5.34128	5.75936	5.73015
C20orf96	7.36576	6.50965	6.99795	4.65464	4.35807	4.53464
RETREG3	7.36304	7.23545	7.4752	5.65011	5.24578	5.49121
RBAK-RBAKDN	7.36251	8.00612	7.9276	5.61476	5.7143	6.30801
MMP15	7.35485	8.25618	7.83153	2.21792	2.35382	2.31869
RPUSD4	7.34773	7.56406	7.41402	10.3311	10.9247	11.3174
PSMC3	7.33925	7.48342	7.27722	17.7204	18.9849	19.2267
BID	7.33717	7.32406	7.32801	4.38599	4.47105	4.63133
SNX8	7.33596	7.12163	7.45571	7.61578	7.40486	8.10445
RITA1	7.33163	8.09717	8.58019	6.16189	5.66199	5.95855
NOP9	7.32825	6.97294	7.13954	10.2147	10.1021	10.1096
RNF167	7.32245	6.78686	7.26025	9.91439	10.1723	10.0208
NUCKS1	7.31856	7.92235	7.16045	23.2142	22.5687	22.6669
DNAJB6	7.30353	7.46169	7.17766	6.16144	6.14469	6.38161
HNRNPA1	7.2979	6.93947	6.99647	49.5765	49.8478	49.9623
CCT6A	7.29527	7.40288	7.39878	43.5259	43.2103	43.3753
DHX30	7.28751	7.20419	7.03612	6.1353	6.12294	5.98612
ABHD4	7.28062	6.45604	6.67769	1.83902	1.77173	1.69446
PAPSS1	7.27873	6.42457	6.78978	14.0887	13.5261	14.197
DYNLT1	7.27635	7.4963	8.0934	17.1052	18.0959	17.2388
PCK2	7.275	7.29138	7.18266	2.65536	2.62044	2.80968
DUSP2	7.27475	6.5433	7.62237	5.39113	5.18501	5.27195
INPP1	7.2557	6.62429	7.18173	2.18289	2.18286	2.17286
LSM3	7.25183	6.25062	7.19378	24.374	26.8454	26.6353
OSBP	7.25005	7.94667	6.83075	13.1933	12.4239	12.0481
MAPK11	7.24858	7.54525	7.10764	2.89614	2.94715	2.94804
LCN1	7.24384	7.43426	7.13783	0	0	0
FAM229B	7.24279	7.14746	8.70619	5.06838	5.22597	5.66812
ISCA1	7.23481	7.3742	7.57709	11.5566	11.5171	12.0181
EMC8	7.23277	7.30837	7.07428	8.9895	9.1564	8.79938
PRSS3	7.23055	6.91011	7.15328	5.04459	5.59571	5.91036
RAB5C	7.22879	7.84321	7.51733	1.63656	1.70667	1.77977
NMB	7.22739	6.28572	6.98668	9.97908	9.34567	8.98259
TMEM70	7.22235	8.05156	7.76338	10.9268	11.3037	10.9877
ANAPC11	7.2204	7.65368	7.57737	6.7193	7.22448	7.48936
RIPOR1	7.20523	6.65306	6.67323	3.43071	3.19837	3.3248
GTPBP4	7.19892	7.21345	7.54998	25.7201	26.1801	26.7382
IRAK2	7.19484	7.61318	5.77424	1.10135	1.10454	1.00572
ISOC2	7.19435	7.07618	7.34721	4.94168	4.98721	4.82121
COMMD7	7.19297	6.6384	7.34496	7.87108	8.11775	7.88829
DCTN5	7.18813	7.33661	7.04168	11.6749	11.9539	11.7996
CLUH	7.18498	6.73893	7.06924	8.4547	8.29619	8.20864
TIMM9	7.18377	7.72682	6.71909	5.59732	5.96268	5.81471
EBNA1BP2	7.18123	7.18072	7.18711	23.8896	24.392	24.4838
UCK2	7.18019	7.48703	7.5641	9.60773	9.81303	9.61521
PEX5	7.17649	6.96357	6.96903	6.50733	6.94496	6.99944
LRWD1	7.17465	6.25038	6.4781	6.79443	6.77403	6.98273
SIVA1	7.17205	7.43401	7.68402	5.02171	5.55473	5.4577
GRPEL1	7.16809	7.64195	6.89278	10.3766	9.77102	9.97869
GSTM1	7.16748	6.95196	6.61022	10.1162	10.8327	10.0598
RXRB	7.16347	7.04839	7.15069	4.74586	5.12929	4.76364
PSMD13	7.16095	7.95123	7.86074	14.6947	14.733	14.5979
NR2C2AP	7.16081	7.4897	7.14384	5.98072	6.21916	6.54233
QDPR	7.16068	6.87385	6.63045	8.74151	8.99023	8.64904
SRSF9	7.16026	7.30982	7.01199	6.93526	7.9645	7.47742
H2AC8	7.15951	9.31904	8.0317	4.73912	4.36796	6.09812
ACTR2	7.1538	7.17926	7.60722	32.8013	33.7243	35.5062
SDHAF4	7.14998	7.60744	7.33095	2.0842	2.80984	2.42511
SLC50A1	7.14824	6.69173	7.04614	3.04259	3.07649	2.88236
AXIN1	7.12703	7.15992	7.28755	4.4833	4.1495	4.25881
MAST2	7.12231	6.93419	6.99962	10.0319	9.5589	9.51873
WDR45B	7.10972	7.26095	6.92911	8.83743	8.50604	8.34131
RUVBL1	7.10951	7.12436	7.15415	20.1595	20.7193	21.2622
REPIN1	7.10689	6.6692	6.85392	7.05376	6.92912	7.27724
TM7SF3	7.09819	7.25677	7.56168	12.7281	12.5208	12.5193
CSK	7.08943	6.60419	6.37822	10.2939	10.4694	10.6841
MOSPD3	7.08921	6.65107	7.00813	5.66862	5.20027	5.82314
CCAR2	7.08903	7.313	6.93456	13.0015	12.5788	13.1338
NFKBIB	7.08519	7.49909	7.71454	3.03048	2.97615	2.89809
LRRC41	7.07956	7.27013	6.99785	3.41026	3.18934	3.15323
POR	7.06542	6.67793	6.80716	2.86486	2.84229	2.64106
FAM136A	7.06105	7.41107	7.29072	15.2694	15.1769	15.5847
WIPI2	7.05989	6.76836	6.5742	7.86988	7.66249	7.97895
RELB	7.04495	7.03294	7.51409	0.990459	1.05068	1.2164
SMCO4	7.04441	7.20776	6.49745	3.49114	3.75365	3.3384
GUK1	7.04218	7.26479	6.98137	3.77655	3.84009	3.83503
EFNA4	7.03217	7.4351	8.03667	4.40743	4.02093	4.06447
LGMN	7.02434	6.99897	6.90566	4.24478	3.79435	4.22158
TCFL5	7.02123	6.79034	6.87674	7.91025	7.76453	7.48943
MRPL57	7.02051	8.70448	8.97292	17.8726	16.948	17.4651
VGF	7.01527	6.48679	6.46255	1.87026	2.12693	1.98972
SNX33	7.01425	7.27821	6.94371	4.82324	4.52037	4.81646
IDH3B	7.01011	7.15239	6.82871	8.76671	8.77351	8.71404
VCP	7.00801	6.90574	6.71554	6.92523	6.62687	6.84505
TNFAIP1	7.00172	7.80442	7.4452	11.301	11.266	11.2406
TEX264	7.00106	6.8238	7.17851	3.06857	3.37949	3.23956
CTXN1	6.99668	6.35779	5.80366	23.0012	20.0813	22.4365
ADGRE5	6.99572	7.30397	6.65679	6.40022	5.95692	6.13127
WARS1	6.99501	6.69539	7.06173	5.92616	5.75031	5.874
LIMK1	6.99243	6.9811	6.8839	6.9906	6.76557	6.69275
PSMG3	6.98863	6.93287	6.50109	9.07618	10.483	9.84011
GPATCH3	6.98322	7.34713	7.13914	8.15152	9.11576	7.83935
CRAT	6.98119	6.88153	6.90513	3.03098	2.75848	2.93786
RAE1	6.97723	7.23555	7.29379	7.60582	7.59448	7.28969
NAXE	6.96955	7.10055	6.98716	3.28838	3.39731	3.44239
GALNT2	6.96306	6.73919	6.53567	7.1576	6.86284	7.35963
PGRMC1	6.95927	6.14921	7.13127	40.3093	43.0307	40.5744
DCAF12	6.95452	6.112	7.06912	13.2348	12.3886	13.3858
TSSC4	6.95371	6.74588	7.33458	3.50421	3.47784	3.75026
TIMM50	6.95286	6.85863	6.55602	6.4744	6.67587	6.66261
EAPP	6.95276	6.96984	7.70559	8.35451	7.41408	7.9182
C1orf43	6.94603	7.31856	7.45217	14.9204	14.8242	14.0905
ZMAT5	6.94571	6.70531	6.72083	3.76129	4.12966	3.93499
TP53RK	6.9457	7.037	6.64385	9.41482	8.44394	8.74982
PLEKHB2	6.94433	7.09122	6.62743	9.90254	9.50635	9.57715
ZNRD2	6.94358	6.77902	6.97591	6.81416	7.49286	7.28759
TMEM11	6.93782	7.66058	7.31279	4.9508	5.03477	4.80365
DAXX	6.93141	6.44491	6.5586	7.41448	7.79876	7.82274
NDRG1	6.93069	6.58598	6.43527	3.06768	3.26148	3.37822
FDPS	6.92592	7.07182	6.83164	11.0204	11.6367	11.3054
ZNF330	6.91343	7.11061	7.0282	8.96092	8.6595	8.56954
TARS2	6.90799	6.85757	6.52024	6.55505	5.89874	6.36321
TNKS1BP1	6.89815	6.38349	6.21861	5.61364	5.55968	5.82851
ZBTB42	6.89763	6.41802	7.4102	2.95417	3.05404	2.92578
ITPA	6.87561	6.33978	6.74879	9.13983	9.5939	10.0249
USF1	6.87436	7.82045	7.18287	6.54731	6.87325	7.06322
CDCA5	6.87243	6.38759	6.58315	13.4788	13.3964	13.6012
CFAP20	6.87153	6.47641	7.3283	12.8615	12.9508	11.732
KAT2A	6.8683	7.3847	7.57317	14.7477	14.2979	14.1922
CDIPT	6.85861	6.72781	6.73795	4.09786	4.05968	4.01387
VPS51	6.84878	6.7594	6.93082	6.06871	6.1595	6.57395
TRIM4	6.83791	6.43089	6.24917	3.05476	3.31324	3.17878
MLX	6.83536	6.72075	6.52372	5.36182	5.60914	5.59363
IMPDH1	6.81874	6.71779	7.15212	8.63485	8.54903	8.17615
LRRC42	6.80331	7.11818	6.8284	8.16401	8.48906	8.13753
NFKBIE	6.79671	6.96282	7.59792	3.63891	3.38531	2.96947
SERPINH1	6.78624	6.19261	5.97354	11.2954	11.1903	11.7758
DDAH2	6.77654	7.02318	6.62408	2.0058	1.96143	2.35925
DOHH	6.77352	6.32633	6.5781	2.99342	2.66327	3.20333
HES6	6.77057	6.26388	7.35326	3.61078	3.80857	4.10129
ATXN2L	6.76217	6.37396	6.06784	3.05104	2.86235	2.81694
CYB5R1	6.76206	6.26687	6.14942	4.87	5.61202	5.26681
SPATA2L	6.75682	6.53821	6.43387	3.91912	3.74128	4.12715
NOP16	6.75057	6.37318	6.58546	7.52778	7.81886	8.10606
PIEZO1	6.75036	6.46601	6.30246	4.32034	4.13337	3.95191
AP1B1	6.74486	6.43847	6.23614	8.46732	8.30409	8.12677
CBX8	6.74407	6.72328	6.33698	5.27641	5.22731	5.15836
TRABD	6.7372	6.39232	6.44423	5.37276	5.11077	5.71409
NPLOC4	6.7316	6.22874	6.52591	8.02766	7.65021	7.93302
TRIM11	6.72013	6.76839	6.81158	2.80471	2.66459	2.89518
DCPS	6.71836	6.42551	6.22521	6.24696	6.13766	6.0703
NECTIN1	6.71577	7.34447	6.90354	5.44139	4.69776	4.92018
HCCS	6.71529	6.55404	6.34199	8.16258	8.48506	8.5547
CAPZB	6.68303	6.5015	6.25135	9.169	9.17986	9.3392
DTYMK	6.67875	7.25978	6.90213	18.0608	17.4753	17.3832
RPSA2	6.67045	6.83997	6.67724	4.173	4.46148	4.28458
METTL26	6.67002	7.30895	7.09133	3.07548	2.97856	2.86119
PITPNC1	6.66783	6.62941	6.41888	4.65031	4.49896	4.61247
ALKBH4	6.66626	7.55919	7.74049	6.5461	6.36409	6.12332
PMM1	6.65884	6.62434	6.96448	2.89159	2.87912	2.73216
ILVBL	6.65736	6.6478	6.55883	2.85334	2.96441	3.12447
CMTM7	6.65628	7.23858	7.47681	4.97211	4.74073	5.06048
HECTD3	6.65214	6.42299	6.21264	8.26726	8.83158	9.00992
PLK1	6.64249	6.44268	6.4068	16.1706	15.6845	15.6771
IFI27	6.64187	6.79754	6.72496	5.12712	5.40433	4.87387
LENG1	6.64157	6.03688	6.08605	5.21006	5.33796	5.41072
ISOC1	6.63426	6.33728	6.8807	14.9429	14.8868	14.759
IFNGR2	6.63211	6.69423	6.32253	5.05476	4.70946	5.02984
CHPF	6.62912	7.09345	7.18718	2.73024	2.59585	2.24253
MRPS15	6.61534	7.18239	7.27213	16.2637	16.5626	16.4911
MARCHF5	6.61236	6.5909	6.86177	7.96451	7.7102	8.38859
CALM1	6.59933	6.61598	7.02438	18.6588	17.9483	18.2427
CCNE1	6.58833	7.38275	7.34394	7.24142	7.14468	7.16814
ENSA	6.58358	7.16085	6.69503	26.9789	29.1479	28.8112
DNAJA2	6.57655	7.22184	6.41521	22.2952	22.1431	22.011
SRI	6.57482	6.51589	6.57842	9.17607	9.37645	9.47105
PI4KB	6.57359	6.39959	6.45712	4.65444	4.45676	4.67258
KCNN4	6.57165	6.70778	6.43915	6.46114	6.30196	6.40553
SCYL1	6.57078	6.57216	6.63731	5.18976	4.78627	5.30123
ALKBH2	6.56797	6.54872	6.26576	5.99664	5.94677	6.20098
FAM89A	6.5596	6.61659	6.51532	5.19501	4.85651	5.17638
FUS	6.55264	6.40158	5.97956	23.403	25.5196	26.0198
MRPS18A	6.54941	5.12525	5.25566	10.5935	11.3979	10.8196
HERPUD1	6.54812	6.46216	6.22356	1.63962	1.63918	1.57638
HNRNPUL2	6.54779	6.75976	6.34099	9.871	9.84915	10.1968
RHBDD3	6.52835	6.46753	6.92037	1.82354	1.86472	2.09556
AATF	6.51635	6.59259	6.58128	5.04701	4.97712	5.06672
MOB2	6.51402	7.10408	6.64048	3.02016	3.12732	3.26312
PIP4P1	6.51229	5.94017	6.16069	3.52201	4.10615	3.89849
S1PR2	6.50719	5.5105	5.14982	5.9204	5.75708	5.8467
RAB3A	6.50359	6.44887	6.11305	1.02073	0.972288	0.814448
PAQR4	6.50024	5.98124	6.27581	2.25453	2.0562	2.30585
FRMD4A	6.49898	6.39591	6.25336	3.61764	3.42023	3.40684
SEC11A	6.49748	7.32037	7.86668	17.0981	16.2009	16.7964
LIPA	6.49419	6.77258	6.81275	10.6309	10.3822	10.8226
CGREF1	6.48976	6.12057	6.77893	1.35583	1.305	1.36929
CASTOR2	6.47957	6.12636	5.94966	3.64301	3.58657	3.61405
EMP3	6.47864	7.40666	7.073	11.2469	10.6899	11.9784
ECH1	6.4759	6.18802	6.35997	5.66222	5.14591	4.96344
STK32C	6.47156	5.74046	6.59923	1.43045	1.41229	1.24702
PLEKHO2	6.46855	5.8474	6.30357	3.47323	3.22939	3.02698
NEIL2	6.46667	5.94371	6.3909	4.97373	4.72152	4.7013
BHLHA15	6.46121	5.1782	5.51603	4.16141	4.44169	4.61082
GPC1	6.44632	6.76442	6.43894	5.38262	5.21492	5.38665
MORF4L1	6.44617	6.59109	6.58592	13.6406	14.2036	14.3529
FBXO46	6.44287	6.4637	6.36039	5.44876	5.48887	4.95912
ALKBH1	6.43131	6.04515	5.93369	4.80284	4.30959	4.10806
ABHD8	6.42818	5.68249	6.31086	2.04307	2.07359	2.03018
DCAF15	6.41232	6.80038	6.35759	10.2928	10.0274	9.98547
TMEM101	6.40658	6.34092	6.1722	6.28823	5.79013	6.02913
VOPP1	6.39996	6.06786	6.36885	8.19287	7.98104	8.57987
GSR	6.39744	6.45718	6.57682	13.1392	12.6731	13.0408
TCEAL8	6.39403	6.80908	6.19456	10.7135	11.9793	11.4929
NGRN	6.38795	8.2441	7.68949	4.40156	3.39992	3.4552
HDAC1	6.38753	5.89531	6.50489	35.0338	35.0262	34.4771
DBI	6.38515	7.16382	7.59769	10.2117	11.2417	10.4671
GNA15	6.37366	6.26174	6.52252	4.16828	4.22304	3.65128
MED19	6.36246	5.74834	6.49105	5.21104	4.72808	4.9128
NSMF	6.36216	6.59201	6.80747	7.83605	7.66062	7.52423
SLC41A1	6.36004	6.08658	6.0859	6.11718	5.76792	6.03553
PANK4	6.35732	6.03825	6.27346	3.07564	2.95865	2.93414
ZC3H7B	6.35575	5.84302	5.86611	10.4426	10.3032	10.8808
SCAP	6.35498	5.84027	6.61214	5.6165	5.58077	5.5641
CTIF	6.35414	6.50114	6.32368	2.46817	2.38693	2.42464
AKT1	6.35237	6.36578	6.34189	3.34923	3.1817	3.31955
GNAI2	6.3432	6.12193	6.20068	13.9415	13.488	13.2799
NME1	6.33347	6.3283	6.72454	8.81796	9.20817	9.22228
TEAD4	6.33218	6.50823	6.2061	5.52141	5.60206	5.62796
MPV17L2	6.31722	6.37418	6.6075	3.31088	3.16832	3.33271
CHMP7	6.29065	5.83086	5.92273	3.38085	3.41029	3.52028
IFFO2	6.28565	5.91965	5.54363	5.92366	5.88703	5.87477
ISG20L2	6.28004	6.25808	6.10492	12.4243	11.9472	11.336
SLC25A25	6.26809	6.24662	6.40705	2.37707	2.18912	2.18838
NDUFB9	6.26705	6.26728	6.59499	6.82151	6.90012	6.96981
HTATIP2	6.25508	6.64897	6.42097	1.75623	1.72887	1.67863
SYPL1	6.25417	6.24688	6.1772	13.6539	13.6074	13.3513
COA5	6.25215	6.63848	6.33081	3.95604	3.78822	4.15385
PIP4K2C	6.25127	5.49355	5.1116	5.68527	4.82927	5.15172
CBX1	6.25123	6.64738	5.98539	23.8928	23.9499	23.5498
BCKDK	6.25002	5.78463	6.32732	9.79823	9.39304	9.33285
PPM1F	6.24789	6.24877	6.36598	5.64719	5.28912	5.51256
SUCLG1	6.24674	6.23558	6.90513	10.7437	10.6959	10.5527
ELL	6.24563	5.64558	6.07089	3.15831	3.16672	3.20777
GUCD1	6.24545	5.93608	6.26991	6.39545	6.42323	6.59621
POLR3GL	6.24275	6.39965	6.1918	2.50627	2.75019	2.81281
SRSF4	6.24077	6.14658	6.04669	5.76537	5.83239	5.65085
FLAD1	6.23965	6.28769	6.2148	5.68525	6.10522	5.98027
[truncated: 18,068 more rows]

## Sheet: FPKM of HCT116 OR
FPKM of HCT116: Oxaliplatin Resistant vs WT
SYMBOL	OR1	OR2	OR3	WT1	WT2	WT3
FTL	2917.65	2975.86	3315.79	2355.45	2354	2249.37
COX1	6254.89	6418.16	6897.45	4241.51	3968.37	4142
COX3	11073	11063.6	12030.8	2381.4	2260.69	2301.9
COX2	10942.5	11151.1	12485.2	2007.49	1973.19	2055.79
ND3	6642.29	6406.5	7513.37	1052.39	967.847	972.549
TMSB10	2236.52	2229.8	2416.27	4200.3	4069.6	4150.11
EEF2	912.986	920.519	1044.58	1587.04	1593.76	1610.33
RPS12	714.711	770.146	755.589	1592.37	1755.36	1587.39
RPL35	327.658	329.493	405.786	412.734	396.851	410.06
RPL7A	622.281	636.032	658.731	415.057	412.681	396.413
RPS18	468.93	471.066	522.469	716.416	744.796	684.597
RPL8	284.922	293.395	345.588	262.948	255.869	256.158
ATP6	7389.54	7625.5	7842.18	1079.17	1052.5	1037.65
ND4	6597.65	6954.77	7133.07	1987.36	1896.26	2003.83
RPL12	422.98	443.154	427.838	423.992	454.917	423.211
RPL41	645.523	669.751	667.112	886.302	935.218	815.191
ND4L	5494.5	5501.3	5555.68	1186.34	1124.49	1134.09
RPLP1	197.351	203.547	216.51	256.284	265.507	242.666
RPS11	228.553	234.06	237.083	460.817	476.065	449.105
RPS27	215.962	240.9	232.372	323.228	331.015	316.427
RPL3	231.831	239.463	254.301	201.298	204.601	194.922
ND1	2680.9	2756.27	3035.59	1003	939.199	1001.9
RPLP2	164.981	164.466	199.776	181.192	185.304	185.957
RPL9	200.365	201.394	217.581	215.414	206.476	209.217
RPL18A	167.816	173.54	188.056	382.368	386.35	370.429
RPS4X	506.306	517.242	531.326	334.694	354.087	325.096
HMGA1	78.4499	81.0524	91.7472	309.243	304.112	315.302
RPL23A	288.124	294.703	290.591	242.782	246.773	243.016
RPS19	171.896	174.986	192.449	270.782	272.17	259.274
SERPINE1	575.243	571.536	628.408	62.4986	60.7707	64.4088
PSAP	172.292	165	192.079	399.171	384.92	389.224
RPLP0	172.476	173.11	197.757	179.395	177.36	174.995
G0S2	197.221	213.123	187.801	53.4239	61.6406	57.4249
CHCHD2	201.647	211.942	255.383	722.605	727.855	718.34
CYTB	4085.74	4228.75	4611.22	296.281	273.098	293.52
RPS2	228.577	237.912	265.397	335.809	346.177	355.688
RPL39	217.619	238.978	246.496	612.384	600.156	588.828
RPL29	186.87	191.344	204.796	287.188	287.102	281.102
GAPDH	255.87	263.109	297.427	237.454	236.137	231.994
RPS3	137.148	145.442	160.089	327.354	322.983	326.978
ND2	4113.55	4071.28	4274.21	1186.05	1126.49	1187.57
RPS21	138.859	144.666	162.183	229.88	247.313	231.089
RPS8	207.438	217.561	204.733	265.62	273.505	266.472
RPS6	452.779	469.76	438.47	402.149	434.399	389.948
RPL30	173.348	191.969	179.842	148.209	158.945	148.917
RPL36	74.1653	74.7685	90.5772	100.981	100.581	101.061
MRPL41	162.842	162.64	187.776	56.7609	66.4858	62.9581
S100A6	131.084	139.166	161.819	415.463	433.713	421.166
UBB	160.078	158.063	187.186	159.681	157.485	155.307
RPS5	117.142	118.203	137.425	209.699	213.883	206.795
RPS16	95.5879	100.89	109.267	217.949	228.117	217.635
LAMB3	33.4475	31.0811	35.6624	126.457	124.753	124.535
RPL27	181.501	192.251	182.179	374.603	402.896	364.837
COX8A	175.659	169.324	187.636	248.263	245.199	248.445
RPL13A	108.311	114.427	123.252	160.574	165.743	156.855
CD68	196.979	196.122	217.69	51.3701	50.7428	50.9534
PHLDA2	70.1613	79.8175	87.9839	110.385	110.552	107.824
RPS26	176.789	177.149	168.381	71.2352	75.4117	73.787
RPL13	58.8161	64.4641	70.5945	107.167	112.526	110.926
RPL37A	75.8437	79.1893	86.2845	136.144	131.737	128.731
TIMP1	114.183	121.469	134.82	50.5743	51.5362	51.1951
SF3B5	203.122	218.784	223.673	394.503	382.244	371.391
RPL4	192.776	208.181	197.724	336.202	370.969	333.865
CCDC85B	57.3822	61.8064	76.0612	36.3909	35.2473	35.5048
LGALS1	131.726	131.177	154.513	138.115	137.578	134.024
HSPA1B	76.9572	72.467	77.187	26.3259	25.1124	28.3989
ND6	1246.76	1324.3	1446.88	512.669	559.558	544.566
PRDX5	65.4303	67.7547	77.973	255.178	241.448	252.368
RPSA	111.078	112.614	126.007	83.9539	81.7901	81.3406
HLA-E	41.9592	39.9716	48.063	115.739	115.535	114.538
EEF1B2	117.195	118.053	139.093	65.4572	68.7945	64.8457
RPS15	86.6849	89.4382	93.0802	106.25	107.722	103.158
EIF1	46.0696	46.5162	49.0101	170.918	176.697	169.082
PFN1	305.713	309.72	359.358	325.736	314.168	322.207
RPL32	99.5757	103.419	103.321	163.734	169.543	161.973
RPL10A	192.328	211.795	204.748	147.866	159.208	149.62
RPS13	110.966	112.8	120.726	303.72	313.576	283.482
TUFM	144.61	141.106	171.197	120.804	113.836	119.443
EDF1	101.608	100.428	110.151	33.3368	35.5967	33.4548
TPI1	94.4801	99.2573	120.528	117.451	113.867	116.911
PEBP1	152.406	155.17	178.816	74.1572	77.5209	77.6752
RPL15	88.6174	87.727	94.3306	111.474	106.583	109.961
ATP6V1F	95.7911	100.449	107.622	80.5457	81.3636	82.1187
RPL7	510.324	591.862	491.88	324.292	371.035	322.937
H1-0	62.3302	63.7179	62.4441	787.35	769.129	797.572
CLIC1	162.307	160.092	180.878	128.19	125.477	126.031
PFDN2	128.02	133.856	139.243	132.254	140.001	136.362
RPS14	134.545	133.792	149.5	196.959	196.644	188.894
PEA15	64.2892	62.4297	72.9658	36.381	35.6693	36.1698
MT2A	318.503	315.436	369.271	86.879	89.12	80.3746
PROCR	112.131	114.143	131.251	0.565742	0.7912	1.24473
CHMP4B	121.595	117.48	129.603	144.484	140.985	141.737
RPL27A	104.851	114.1	108.462	242.039	245.067	232.503
EIF4EBP1	33.8544	36.3769	43.8543	108.217	114.374	113.31
RPL10	48.8129	51.4314	51.486	129.4	134.314	125.33
RPL37	67.3765	73.0462	73.1601	236.158	243.504	232.917
CALR	189.958	187.917	220.848	74.127	71.7341	74.1435
CLEC11A	80.8272	81.5019	93.3018	12.4173	12.0059	10.8608
RPL18	53.0814	53.7194	59.9741	143.866	139.317	140.322
RPS9	68.9413	69.0772	82.8918	89.6656	89.0162	90.6766
ND5	1536.69	1580.1	1620.74	513.313	491.387	523.887
ECHS1	127.158	132.252	152.138	85.2818	84.8551	80.903
RPS25	137.89	156.696	130.97	385.239	401.194	369.044
RPS27A	105.282	115.433	104.632	143.772	151.886	141.814
CKS2	228.708	249.593	234.482	121.825	132.476	125.421
RPL19	78.5859	84.2959	84.3581	98.9037	102.408	96.1312
HSP90AB1	565.862	552.644	592.468	303.812	310.249	308.27
CD63	50.6169	49.9274	59.2725	97.0191	97.1175	92.2588
RPL35A	98.389	113.054	112.867	216.212	221.69	206.759
HLA-C	41.013	41.6233	49.0301	42.4593	41.9932	43.7337
NOP53	26.4694	26.6167	30.9163	45.369	45.4312	43.431
VAT1	36.9542	37.0555	41.9714	78.9512	78.2143	78.9889
RPL24	72.1717	74.6439	74.2681	87.1723	91.5425	81.7778
BST2	116.386	120.336	124.945	0.529631	0.708403	0.49418
S100A16	159.015	164.167	179.173	110.92	109.486	109.01
S100A11	210.008	203.095	237.285	492.573	484.837	504.545
MARCKSL1	135.276	142.586	146.119	124.575	123.395	124.86
RPL5	157.581	163.452	152.626	184.559	203.251	177.884
NUDC	198.545	194.73	230.052	89.7012	93.2055	94.4757
AHCY	42.7659	41.3199	50.5535	69.6156	68.0231	68.8378
ATP8	1409.46	1275.49	1471.18	176.345	147.732	176.119
RPS20	57.4802	63.2256	58.6638	55.5697	60.3843	54.5783
PCBP1	124.137	123.771	137.738	480.347	478.196	501.656
RPL23	86.9271	94.1088	79.5677	146.971	154.225	141.682
MRPS26	75.9897	79.2484	87.977	84.5921	83.4137	80.0702
RACK1	52.4083	54.5157	58.5577	60.7461	63.8069	60.9112
RPL28	41.4132	42.5296	47.4593	52.7229	51.4804	50.4164
SH3BGRL3	55.2053	53.2871	58.0748	94.4577	92.5592	96.6866
SDC4	34.2832	33.2963	33.8694	157.61	149.904	151.331
PRDX6	98.301	98.1298	101.778	47.4831	45.2218	48.0598
UBE2S	39.2069	40.7481	47.2159	16.3946	17.235	16.6551
BRK1	95.9563	104.848	97.4114	83.5446	85.5386	77.9168
TUBB4B	206.756	211.738	250.022	88.3943	86.9707	87.742
ENO1	143.677	145.926	170.367	135.791	137.631	135.328
RAB1B	85.2804	88.9144	98.6084	135.903	135.468	135.797
RPS3A	126.666	127.077	134.846	273.619	278.462	278.717
SLC25A5	171.055	169.605	183.292	248.037	256.812	243.662
RPL38	51.1545	51.77	57.9247	166.008	165.363	159.332
PLP2	79.0465	77.7243	81.6137	140.777	138.084	142.208
SARS1	32.3103	31.6765	36.7846	99.8484	98.8396	99.017
KDELR1	64.4131	61.1848	71.9446	84.0331	84.3053	85.1124
LAPTM4A	127.23	124.051	125.825	186.995	189.239	190.634
RPL34	58.9163	66.871	64.6217	62.451	66.166	60.026
S100A2	165.207	169.763	191.503	23.2851	21.6748	22.0783
TPT1	115.869	124.899	112.933	212.642	247.495	218.891
RPL31	70.0542	76.7021	70.7688	137.334	145.037	139.908
FKBP4	52.8111	52.7977	62.5443	79.3168	77.9369	77.9669
TXNIP	47.1272	45.629	46.1532	453.114	457.225	456.252
GSTP1	24.2191	24.9596	29.0229	50.0618	50.9766	52.1165
ATP5F1B	75.8646	74.7155	84.4506	193.198	195.42	193.207
NDUFA1	123.391	132.591	129.15	288.368	297.15	277.468
PGK1	78.7595	77.6132	88.5963	120.035	116.928	119.238
H1-2	95.1737	92.4756	102.307	324.511	318.537	293.542
EPHA2	45.11	43.4379	50.2984	150.387	145.031	150.704
GSTO1	62.8261	65.7413	72.7314	40.9327	40.0901	40.6241
NDUFA8	124.58	119.466	124.544	160.483	153.172	147.189
UQCRH	97.0473	104.904	94.594	112.258	125.135	110.163
H1-10	21.4834	21.6761	25.4745	101.146	101.422	100.911
TMED9	15.939	15.2948	16.4724	68.8579	68.2087	69.8025
ANP32B	229.638	236.332	217.189	87.4502	86.735	89.9523
CNPY3	32.3399	31.6719	36.8801	19.7955	17.7431	17.5604
DRAP1	53.2187	54.1147	63.1661	32.5351	31.7441	31.7074
SURF4	59.0484	56.9238	64.7706	38.9662	37.7977	38.765
NDUFS5	183.675	208.331	175.352	93.2913	106.614	92.6935
ZNF622	53.071	49.5851	57.4079	190.816	181.332	185.727
PODXL2	48.2839	50.597	57.6529	18.2641	17.7011	17.1124
AP1S1	92.1244	93.6186	108.92	36.1546	36.3428	35.7007
PYGB	26.2828	27.5122	31.5134	94.8606	95.7985	94.4278
AGPAT2	22.4265	21.9643	27.1773	79.6215	80.0808	77.2127
POLR2J	57.4769	60.1814	59.0624	37.7533	37.8637	39.2039
CRABP2	16.1678	16.9076	18.5511	18.7343	17.6184	17.7193
LRRC75A	42.3352	45.4928	42.9943	70.46	81.0198	75.7844
CAVIN1	38.5671	38.907	45.4832	69.5706	66.5075	69.6252
PRPF6	62.8251	61.9069	71.3592	84.5567	83.9049	88.7836
PPM1G	75.8171	74.1744	86.4457	41.982	41.5973	42.7702
SFN	75.6541	74.8036	83.7481	167.068	162.838	155.709
RPS28	19.7527	22.0029	25.5765	21.9144	19.6648	20.9069
C1QBP	97.8034	94.6636	106.218	94.0553	93.4454	92.8885
RPL36AL	166.56	173.484	178.283	129.786	136.433	128.276
MYDGF	45.1883	43.6492	53.3984	91.7121	86.5266	86.5644
SNRPD2	69.8456	70.9055	76.0381	77.468	81.0554	76.4753
TUBA1B	117.247	119.755	132.739	101.796	100.781	101.45
TGFB1	17.0469	17.0706	19.9559	19.7038	18.0512	19.2794
UQCR10	35.9974	37.9916	35.8109	46.0652	48.8964	47.191
UBC	71.74	75.3836	71.3479	185.737	200.55	179.294
ARF1	45.9194	46.6702	48.8688	113.093	112.602	109.739
NELFB	57.245	53.2953	65.8018	32.3195	31.9457	31.2271
ROMO1	30.1855	28.7073	37.7304	23.8364	25.0377	24.8186
UBA52	49.825	52.1343	51.3331	55.8064	56.7873	53.1049
PKM	82.3027	81.7367	95.178	72.8774	70.5856	74.0557
DDOST	70.2034	69.9042	78.1395	60.6339	60.4118	60.9765
ERP29	23.0355	24.9129	26.9387	38.7447	39.2935	39.684
PRDX4	33.48	34.2548	37.5467	50.8156	53.1288	53.6824
CEBPB	8.27133	7.82829	10.5427	64.0248	69.0729	65.7202
COX6B1	37.3842	40.1674	43.6631	72.0372	75.4377	69.0315
H2BC12	127.849	133.519	136.454	91.9859	102.489	99.1027
JUN	63.9797	61.4009	69.0452	25.8243	24.5491	26.366
PPP1R15A	20.9258	21.108	22.0842	32.0712	31.2096	30.7199
NCS1	37.1223	38.1686	40.1882	8.35884	8.14986	8.10617
RPL6	163.19	182.251	152.731	114.959	120.585	112.916
OAZ1	21.6837	22.6287	25.1884	55.8444	55.959	56.5079
TOMM7	33.3709	35.6326	34.6946	46.5288	49.4942	45.8893
RPL14	63.1415	65.9935	61.716	37.7533	38.5388	38.4397
ACTG1	79.558	80.7746	88.4071	75.2949	75.49	75.1877
UBTD1	11.553	13.4741	14.4204	13.5054	11.969	10.9623
ANXA5	66.1358	65.1262	74.0481	18.9964	18.5214	18.6093
PPDPF	23.9492	27.3278	31.7898	21.8321	22.4536	24.9932
PGAM1	200.863	198.716	222.165	76.23	80.3145	76.5286
SELENOM	9.48611	10.2796	11.1173	1.39895	1.54036	1.55273
ATF4	10.8404	10.9191	10.3956	76.7313	78.4328	76.2209
ISG15	17.2487	17.623	19.1129	42.6892	45.6427	46.5799
FAU	23.2168	24.4763	26.132	76.0974	80.9026	73.4508
PRDX2	33.3068	34.6625	37.784	19.7884	20.0231	21.3116
LIF	23.5495	21.8084	22.4236	30.1197	29.7667	31.1258
STOML2	37.0734	36.8315	42.6257	45.4034	42.1449	41.0386
NXT1	46.0078	48.2221	53.2382	114.082	114.699	117.004
EEF1D	13.0928	12.7638	15.3188	8.52212	8.37187	8.32837
PTMA	196.305	196.912	179.562	158.3	162.288	164.325
GRINA	15.6667	14.7357	18.091	11.0211	11.1238	11.3942
PTMS	15.52	14.604	19.5601	61.4503	63.0672	67.2006
HIGD2A	34.3297	36.8906	37.4926	34.5586	36.4387	35.4896
RPL21	180.96	205.286	186.316	176.599	185.58	169.418
EEF1A1	463.755	492.068	445.428	487.731	492.011	456.683
EMC7	38.7093	38.7276	45.3218	66.6854	66.8658	60.4174
UPP1	22.9389	21.5592	26.2662	9.37212	9.31147	9.52944
APMAP	43.0487	41.6785	46.151	42.5715	43.5209	44.6939
CYC1	23.8201	23.294	29.29	33.3892	31.671	32.1819
UBE2M	40.9973	39.0304	48.5516	56.557	53.8468	53.005
FBL	45.3783	46.093	52.7725	37.5007	36.2964	38.6772
CCT7	51.7409	52.4	58.7791	38.4501	39.0876	38.1592
RNF113A	17.1642	20.3383	21.265	64.4166	65.9785	64.3037
PSMB5	44.0273	45.7705	51.0606	27.9669	28.848	29.2809
HLA-A	13.3423	13.4025	15.1636	13.5036	12.7013	13.5006
EIF3D	33.0456	33.5756	35.8268	81.3125	81.7748	78.9592
SF3B6	112.483	124.533	107.018	155.636	172.239	157.693
JSRP1	7.86082	6.99042	10.1578	0.0563657	0	0.0189334
S100A10	1.87802	2.19885	2.13637	221.763	217.006	215.37
TRIR	34.5077	34.8607	42.7452	31.9252	31.0967	31.0136
PSMD2	64.1248	63.6693	72.6939	32.5527	32.2344	32.2653
CDC42EP5	2.74956	2.95564	2.93788	2.6506	2.88123	3.02639
AXL	39.1285	39.1534	42.5606	3.88576	3.68442	3.82239
MDH2	32.1972	33.2466	38.1954	59.2033	59.9311	59.7255
TXN	133.336	148.624	126.067	84.7612	101.38	85.4945
CALB2	84.8529	87.3196	92.0146	43.5228	46.0424	44.9926
PSMB7	153.691	153.573	168.681	85.0941	88.0795	85.2817
MRPL14	47.7126	48.4589	59.4071	61.8756	61.1338	58.3137
LSM4	26.2614	25.4475	29.9794	23.2107	23.8593	21.8105
STIP1	37.3495	36.4796	40.5244	89.5526	92.3577	88.4551
RILPL2	14.2085	13.8358	14.8743	29.5717	28.6924	30.1375
ASNS	4.78853	4.77343	5.11229	13.5196	13.2824	12.8852
UBA1	39.7138	39.483	45.3832	53.6086	50.4568	52.4192
BBLN	9.63141	11.9666	12.2094	5.68033	5.86708	5.58743
PRPF19	32.8738	32.9776	37.48	84.161	82.5077	83.4065
GNB2	21.3865	21.2134	24.9687	19.7461	19.7142	20.6738
PPP1R14B	49.8763	50.2457	61.2624	42.7803	39.6534	40.4768
GADD45GIP1	16.991	18.5117	20.711	28.5406	29.5186	30.2661
PSAT1	42.3567	42.9951	38.3968	50.5219	49.1786	49.6741
TIMM23	156.194	154.879	166.974	114.465	120.483	109.081
SLC1A5	18.9277	18.4766	21.7978	63.0716	63.1034	63.3294
POLR2L	40.7233	43.5236	48.9444	8.96907	8.53928	8.54454
ITM2C	17.3774	16.7175	19.4403	34.6189	33.5084	35.0674
EFHD2	31.5462	31.5351	36.8053	51.4024	51.2359	52.1594
TOR4A	31.0789	30.8316	35.8193	25.0672	23.6601	25.7726
ST6GALNAC4	74.1034	77.5961	84.6689	3.36823	3.48634	3.47795
BCAP31	24.2927	24.0278	28.1451	21.6231	20.8813	21.1353
ZYX	27.2279	26.7647	31.5843	10.372	10.3792	10.5423
RPS29	16.1829	18.0428	19.9185	28.5549	28.5012	26.0113
ARHGDIA	31.4123	32.1735	37.1241	61.5804	61.9932	62.0536
RRAS	2.61589	3.17879	4.57598	14.1554	13.3266	13.6994
TUBA1C	68.6244	66.8049	76.3709	71.2067	70.8836	70.5846
CCDC124	32.9895	33.6728	38.4217	35.3677	35.2721	33.2993
YBX1	254.353	264.422	266.123	151.011	154.407	148.784
CCNI	36.5339	36.0428	37.7384	58.8102	59.1639	59.6623
PSMA7	70.2526	70.8556	73.0544	41.7079	44.4811	42.2148
STC1	185.947	179.612	160.988	0.00980378	0.0260331	0.0452805
BSG	19.9686	19.9399	23.518	56.6289	56.647	56.3691
PSMB3	59.0615	56.427	63.6469	72.6025	71.1019	72.96
SOD1	46.4724	48.9758	50.3138	28.0134	30.9887	29.4621
EIF5A	66.5541	66.9334	75.0324	57.5496	57.2031	56.1986
PIM3	8.71242	7.55337	8.67971	74.5574	75.2659	76.9146
FSCN1	35.6734	39.3499	41.5801	124.874	125.368	125.85
GAL	24.9261	27.0438	29.9017	37.5145	38.6203	37.9495
DUSP5	59.7137	58.9565	62.0669	195.626	193.169	196.739
CFL1	42.8834	45.2058	50.7003	54.8851	54.2758	53.5105
MIF	21.1238	23.6102	22.0557	27.9295	27.7115	28.7912
PPP1R18	14.9343	15.1883	17.4001	22.1712	21.3184	22.6893
ITPR3	34.7352	32.8713	35.4423	17.1808	16.8906	17.7339
ENTPD2	7.92869	8.10543	10.7772	0.704915	0.491719	0.603719
FLNA	18.1641	18.0749	21.7448	12.2213	12.1931	12.6451
PHF5A	45.6864	47.762	50.0075	52.0506	57.4185	55.7001
MDK	17.0757	17.2677	18.6615	7.73522	8.07544	8.23493
BAK1	89.1122	89.1124	103.507	33.447	32.9805	31.8278
ATP6V0E1	58.391	63.4895	64.4943	42.9798	46.2272	42.6242
PSMB1	37.783	39.1579	39.3826	106.264	111.442	101.195
SSNA1	28.8999	30.0763	34.4354	15.3951	15.6121	15.5068
ILF2	69.8462	69.5448	70.3432	75.714	75.5547	74.2688
SQSTM1	9.06702	8.92818	10.0251	91.7501	88.7614	88.9043
DDRGK1	29.7888	32.1656	33.2991	14.9602	15.281	15.6241
RRP9	47.6478	46.3667	59.0761	33.9382	32.0468	35.0964
ABRACL	90.1782	90.2481	92.5599	20.1909	22.0838	19.7939
POP7	41.7705	42.3884	45.9013	35.3974	35.2069	33.506
FLOT1	10.072	9.78823	11.7475	17.6788	17.1107	17.7762
CDK9	25.1189	24.6509	26.153	9.1669	9.82401	9.80565
COX4I1	16.9871	17.3921	19.8592	21.3491	21.3879	22.1902
LSM10	14.5832	13.7172	16.023	13.1148	14.3063	15.0515
RPP25	18.6263	18.1821	20.2065	13.069	12.3128	12.624
PPP1R9B	22.3501	22.0851	25.7819	17.3534	16.0611	17.9736
CDC34	14.7908	14.471	18.3781	35.6864	34.5946	35.5047
SLC7A5	18.6234	18.5684	20.9915	36.5271	36.5047	36.8013
TRMT112	34.2322	35.4843	37.7135	67.0243	66.9174	65.5077
ASS1	4.21191	4.32118	4.95595	30.6189	31.2858	30.488
H2AZ1	40.5602	40.2586	38.5084	13.3274	14.3998	12.7629
C19orf53	28.4262	28.376	29.0881	25.5857	23.9601	22.5625
TMEM160	18.7668	21.4143	27.1189	10.2551	10.6768	7.69415
IL11	0.635282	0.378842	0.526089	6.10069	5.93299	6.1917
NIBAN2	40.3493	39.7905	46.109	45.9628	43.9237	45.4519
EIF1B	10.18	9.79283	10.2785	28.488	28.4787	28.7993
FXYD5	18.9369	20.1437	22.2693	17.1841	16.6232	16.8856
PSMB6	38.5599	38.6876	47.218	89.6898	90.7941	88.8332
TAGLN2	29.2755	30.1974	33.3505	49.1586	46.178	46.2605
COX5B	18.3605	21.703	23.5126	30.3629	33.3438	31.6779
PTTG1	17.2587	16.3143	16.5475	12.763	12.9783	11.7305
ILRUN	15.8044	15.9141	18.5691	27.7496	26.4451	26.6246
LY6E	12.5872	12.7668	14.5621	2.83503	3.05056	3.36015
HDGF	41.5462	40.9481	44.2437	57.528	60.0353	58.8424
TOMM22	65.2777	64.518	72.0043	28.6251	27.3641	29.2485
PGD	53.6048	51.0427	61.5142	41.8455	42.3964	40.796
MYL12A	33.2107	33.037	32.26	52.0433	53.0323	52.2706
PCBD1	37.3017	36.205	39.7193	35.1471	39.309	36.0457
GPX4	8.80152	9.68569	10.7231	23.1154	24.0935	23.2716
TNFRSF12A	11.7611	11.3175	12.8988	14.3936	14.4409	14.7075
SRF	26.6517	25.6671	28.5523	15.5375	14.7607	14.9984
UBL5	29.6963	28.792	33.6561	25.6351	25.4269	26.1139
GOT2	44.4645	43.9987	47.5922	56.239	54.9592	56.2021
BUD23	113.613	113.449	123.306	66.5189	63.1391	64.0021
PDAP1	100.679	95.4547	106.329	42.6372	44.6778	42.2338
YARS1	10.3722	10.6924	11.6959	23.0389	22.3038	22.4856
RPS23	18.8224	20.155	18.7116	35.0562	37.9006	34.5565
RRS1	62.8025	60.4584	68.3621	21.431	20.2727	21.6662
SPINDOC	14.0106	13.5795	14.1811	21.763	21.514	21.0466
TMA7	46.4687	50.7488	53.04	32.127	32.5458	32.1891
COX7C	43.784	49.8847	41.8789	55.8724	63.8136	53.6692
RGS10	19.4217	18.4009	19.9418	1.44099	1.76062	1.95246
CCDC167	44.599	47.4515	53.7837	39.3684	34.5057	36.4145
LMNB2	14.5763	13.4582	15.4883	26.2298	26.0861	26.9781
TKT	14.3011	14.2852	17.4572	46.3026	45.5445	46.7168
DPM3	16.9511	18.2217	22.4793	12.0427	13.1676	12.7238
COTL1	29.5124	30.6227	32.1093	11.1595	10.9801	11.51
PDRG1	38.2463	38.2061	42.0612	122.889	118.087	116.935
UBALD2	9.55039	11.0498	12.4203	39.901	40.5437	41.5965
C12orf57	11.6836	11.7579	13.1655	40.2798	40.928	37.7932
ACTB	117.706	120.939	130.281	107.593	106.883	109.019
GNPDA1	30.1522	30.908	31.3511	13.4928	12.8958	12.962
SND1	28.8245	27.9236	32.5029	74.4411	74.5247	74.5044
SLC25A1	19.4424	19.3059	21.2789	14.2153	14.3601	14.0485
LRRC59	63.2942	65.3863	67.1784	126.586	130.986	130.101
NDUFB4	22.9674	21.7151	24.1976	35.1504	34.2708	32.4641
TOMM34	129	128.974	140.305	306.056	307.977	309.752
TMBIM6	48.6139	47.9836	48.6059	66.5998	64.7846	67.7261
SF3B4	45.3177	42.9406	50.2025	67.6842	64.557	63.4226
NOP10	36.8943	38.4267	37.4929	22.8528	21.8655	21.6281
CD2BP2	23.8488	22.8132	26.2659	37.5904	36.6856	38.6208
RNF5	34.5951	31.1533	39.4988	111.536	107.701	110.256
SEC61B	28.9654	32.4602	30.8853	32.9959	35.0259	35.2174
FUCA2	43.7652	46.5802	46.4377	27.2441	27.1671	28.934
ATP5MC2	13.8098	15.0745	16.6096	14.889	15.0193	14.6018
IRAK1	14.5667	14.733	17.1546	10.8172	10.1869	10.7239
PRMT1	15.1573	14.9714	17.1481	18.2539	17.3156	17.4271
TXN2	21.7538	22.9892	25.203	25.365	25.0626	24.9207
FOXD1	22.8325	21.2554	23.6947	1.94345	1.47805	1.66372
CD320	12.6851	13.2136	15.7096	4.94345	5.00591	5.23992
BANF1	45.0369	45.8184	49.9025	59.4633	60.4732	60.9194
COPRS	16.6397	17.1634	18.8603	7.3026	7.75657	7.8495
RPS7	77.8031	83.9068	76.75	97.3705	114.574	95.1463
S100A13	16.0065	16.8685	18.5432	18.5083	19.4265	19.7546
PRDX1	87.8308	90.1697	86.9082	93.9796	101.884	93.3702
H2AX	30.4876	31.7711	35.0027	10.1203	9.45915	10.4634
EZR	40.3953	40.3324	44.6414	172.858	164.153	169.302
COX7A2	18.3977	19.438	22.5779	35.4184	36.1394	33.7289
MANBAL	12.4939	12.359	13.9568	14.5495	14.4553	14.3222
C11orf68	8.85581	9.34496	9.76358	20.2811	21.3165	21.8696
NPM3	36.3546	34.9727	39.674	24.9919	25.2787	26.5959
CST3	10.0292	9.32726	11.6811	8.08886	8.37041	8.54382
TMEM203	52.6904	53.1437	58.6067	16.6017	17.4316	18.5444
KDELR2	31.9108	30.4849	32.5766	85.5827	79.7968	83.2844
ABL1	27.067	26.3974	27.9207	6.56414	6.10836	6.30156
MYL9	12.2129	11.3953	13.2531	0.953762	1.06166	1.09218
SEC61G	15.0438	16.2924	17.1788	81.9565	76.1598	79.8971
ST13	85.4507	85.3898	79.8341	55.2621	56.9479	57.0158
CREB3	21.9676	20.7107	25.7102	36.1502	33.7245	34.5684
MRPL37	31.3447	31.711	33.4167	19.4154	20.8246	18.7655
ADRM1	19.9365	20.0344	22.855	48.9904	49.7631	50.2888
PRKCSH	22.7738	22.5954	24.8144	17.2746	17.0223	17.2461
XRCC6	60.1534	60.3177	63.8169	69.1458	70.857	66.9908
IGFBP6	24.3537	23.0925	28.3058	11.5434	12.9523	11.8818
COX7A2L	14.6711	15.7749	15.8757	32.6195	33.5092	32.8328
KLF16	14.4773	14.2406	16.6671	19.6186	19.3571	20.2341
VARS1	21.1889	21.3388	24.0108	17.0742	17.1507	17.5574
TSPO	9.56322	11.3828	13.1231	16.8217	18.2661	18.008
FOSL1	34.8752	37.1299	38.2186	29.2095	27.2894	27.5768
PHLDA1	55.58	54.5169	54.4818	107.293	103.602	110.449
GET3	48.0177	46.3132	56.8651	37.4429	35.1231	35.309
B2M	52.8766	57.8699	47.4351	42.5339	46.9167	42.2463
ALKBH7	6.96011	5.92006	7.35228	11.5081	14.2494	14.0835
HNRNPC	26.6171	27.273	27.0224	33.8445	32.6053	33.3715
ATP1A1	31.8099	31.0439	33.5757	258.027	256.482	261.627
RHOA	23.1878	22.6342	24.1395	36.7878	35.5189	36.0734
LAMP1	49.4877	48.7513	54.6179	86.0056	81.4125	82.8558
RPN1	45.6481	46.0619	48.4328	54.909	56.1588	54.7758
MYL6	33.4096	32.3445	35.4651	25.1305	24.9103	24.3931
SHMT2	10.3282	9.9175	11.7485	18.6598	18.1697	18.4856
SDHAF1	13.0219	11.2287	11.9116	29.6579	29.5869	29.2825
DYNLL2	27.442	27.3016	28.5705	28.8758	27.4527	27.2543
SPR	23.6077	26.2283	27.3617	11.9345	10.5982	10.4884
DPM2	15.44	15.3672	16.2639	9.39544	9.30873	10.1349
THAP4	13.1918	13.6027	15.3158	18.8985	19.5308	19.5608
PPIB	10.7974	10.347	11.5261	15.7964	16.1199	16.4978
FSTL3	1.12502	1.11145	1.26307	6.82163	6.81267	7.71182
MAF1	5.45225	5.55061	6.65499	13.6069	12.8923	12.9281
COX14	11.0929	11.0482	11.7237	19.3119	20.4567	21.8717
SMS	89.8766	88.612	87.4407	57.6045	55.4072	56.6542
BLVRB	4.81628	5.53653	6.65695	8.94786	9.34355	9.39144
JUNB	13.2195	14.9718	15.6114	38.4654	38.6543	38.6938
E2F1	20.8971	21.7243	23.6574	1.64765	2.38235	1.94223
RANGAP1	14.7355	14.6405	16.3125	23.209	22.332	22.7707
MRPS34	20.3419	22.5147	24.9362	42.1892	41.9402	38.4875
PNPLA2	6.49874	6.37664	7.14863	11.9409	11.8686	12.3297
NIPSNAP1	21.5265	20.5934	23.8583	22.5434	22.305	21.9049
OAF	5.96221	6.66249	7.30387	23.8811	24.4193	25.1083
SAMD1	9.66677	9.33017	11.4084	14.0185	14.5697	14.8106
HSPA8	146.656	147.669	152.316	84.1019	88.8874	82.8613
NENF	11.8152	12.1434	14.1131	4.87428	4.33016	4.5862
CAMK2N1	12.7981	13.0922	13.8107	33.3629	34.7179	33.2548
PDIA4	50.2415	49.5223	47.1919	31.8736	30.8824	31.9286
KCTD5	26.5828	25.5864	28.0362	33.5968	33.1286	33.3494
SCD	196.387	200.21	196.588	1746.67	1675.25	1748.16
PSMD4	22.3653	22.9914	24.662	26.9253	26.7507	27.6608
OST4	25.3139	26.4815	27.9842	16.774	18.7888	17.6988
NR2F6	6.32668	6.2859	6.72052	12.8628	12.3635	13.1773
SDF2L1	17.929	16.2406	19.5544	11.2162	11.7221	10.5051
TUBB	78.6108	78.4998	85.6305	70.0048	68.8653	67.5732
MRFAP1	79.689	83.2589	80.4831	56.3479	59.1397	57.7119
SLC25A3	28.0204	27.8841	29.969	18.8849	18.7852	18.4468
HLA-B	3.9675	4.19117	4.75566	5.95604	6.3842	5.87093
FKBP8	11.8101	11.8137	13.6493	15.3586	15.1006	15.279
ATG101	7.97229	8.39646	9.90651	70.428	66.0593	70.0699
VDAC2	16.2443	17.2796	17.8759	85.6509	88.9494	84.8102
PSME1	16.9716	16.8392	17.917	8.80941	8.97067	8.5878
MAPKAPK2	20.9676	21.9481	22.7611	28.9953	28.0423	28.6531
CCT3	53.5282	53.3778	57.879	47.8824	46.7375	46.9065
RHOB	34.9058	33.884	36.6306	157.719	153.851	157.312
GPI	13.644	13.4303	15.2306	9.93173	9.83406	9.72484
ALDOC	5.51589	5.86294	5.86284	15.5274	15.1369	14.7348
LAGE3	14.6853	12.6514	14.8014	9.62235	10.1046	10.3994
RAC3	16.8536	19.9584	21.9148	3.65487	3.26375	3.40948
KIF1C	33.2623	32.4271	37.2996	14.7414	14.2141	14.6468
CDCA4	30.3751	28.0083	31.4317	7.20702	6.53211	6.5744
EIF3K	19.0467	18.7037	20.4318	12.8515	12.2825	11.8755
AHSA1	31.8033	32.1745	33.9429	30.8597	30.5374	30.4744
EIF3G	18.0532	17.1755	20.1499	36.1657	34.8586	35.2251
ZMYND19	28.1808	26.8645	31.2191	12.0427	12.4406	12.5519
NDUFB7	30.0428	27.9965	37.3816	39.56	42.2987	41.4338
TMEM14C	21.7755	22.9973	22.6304	17.2678	19.1175	17.8
NDUFS6	29.6284	33.1643	38.345	53.0265	55.8715	52.659
MT1X	32.8699	29.9982	36.4505	32.5677	34.4227	29.9496
GNL1	14.4344	14.4842	16.5477	9.73908	9.64917	10.2136
ALDH18A1	43.8178	41.8924	44.8305	29.6629	29.6528	29.5051
AMFR	11.4129	10.7641	12.2955	13.8871	12.7706	13.7591
VPS18	15.8135	17.5574	18.6129	12.2546	11.9565	13.2494
DSTN	71.1002	72.916	70.9475	99.0508	101.582	100.85
PI4K2A	15.2673	14.3	15.1376	19.9657	20.3676	20.0988
NDUFA6	19.8713	20.2075	17.9322	23.1425	25.0721	22.8552
AKR7A2	5.1587	5.78278	6.11442	6.02579	6.1059	6.22758
DDX24	20.7764	20.0826	21.6793	24.5993	24.2419	24.359
BAG3	32.8113	29.326	31.9883	27.8038	26.3587	27.0279
PPIA	34.6772	35.6614	33.9932	30.2845	31.5075	28.8833
KLHL21	8.31171	8.02091	9.29031	26.6876	26.3338	27.2374
SSR3	166.92	163.562	153.362	32.8016	31.8242	31.8115
FADD	21.9685	23.104	23.9212	40.5844	39.7604	39.8064
HSPB1	18.7452	19.1394	22.4618	6.10061	6.11209	5.45124
RNF208	7.96809	7.55188	8.26416	0.681744	0.509947	0.580564
UBE2R2	30.9355	30.2749	30.8364	82.7347	81.6296	86.4759
KHSRP	29.3704	29.0132	32.1162	19.785	19.7076	20.0447
SNRPC	47.5519	50.2466	47.8876	66.2327	68.4998	62.9493
MAFF	1.29221	1.25403	1.39168	17.7102	17.0076	17.7686
EIF3H	60.3084	63.677	54.9216	21.2428	20.9189	21.4133
RNF187	8.12075	8.43167	9.46777	30.6451	30.3923	30.5992
H2AC25	5.85452	5.98225	6.45765	7.42008	8.29445	7.59364
PLD6	12.5626	11.6541	12.2762	4.64512	5.48209	4.41192
SNTA1	3.89679	3.47435	4.71974	7.234	5.48835	6.39894
SAT1	3.99899	4.20331	4.0506	89.32	99.368	93.4346
FKBP10	10.3178	9.78774	10.7144	7.70126	7.45668	8.08018
ERGIC3	10.8942	11.2939	11.8235	11.6365	11.824	12.3166
CAMK2N2	8.5044	9.07219	13.2741	1.09964	1.34253	1.06673
ULBP2	22.3675	21.3116	21.2931	37.4477	37.6547	36.5208
SF3A1	22.7171	22.4551	25.2221	38.5474	38.873	40.7065
NDUFA4	30.0723	30.7369	27.7075	59.9848	66.7328	59.383
CHCHD10	6.64231	6.73379	7.91594	3.39249	2.87034	3.82084
YWHAG	184.711	181.457	169.909	130.765	124.17	129.097
ARF4	23.1142	22.9082	23.4181	203.912	204.416	203.828
IER3	14.2763	13.7141	14.8566	284.452	271.588	276.18
CADM4	6.51196	6.27042	6.54708	6.07827	6.51481	6.10657
SSR4	7.3971	7.58633	8.87424	14.3495	14.3	14.3795
TALDO1	36.2216	36.8204	40.3694	35.1319	34.1309	34.3631
HCFC1R1	7.02659	8.0716	7.79914	1.98048	1.90486	2.09222
GNG5	9.93034	10.0671	11.0124	10.9472	11.4183	10.8989
COPS6	24.6969	25.2155	26.8923	7.73548	7.7021	8.00144
BCL2L1	14.998	15.4206	16.5452	26.6128	26.475	27.0985
CLTB	15.8402	16.0879	18.0526	20.3972	20.7982	19.8357
OGFR	16.9537	16.0216	17.9378	20.4818	19.395	20.2392
HSD3B7	14.992	14.3153	16.4029	2.82192	2.75962	2.96513
PLOD1	14.3236	13.5079	15.6634	4.21017	3.69911	4.18921
AEN	15.1822	15.1999	17.5715	10.739	10.8634	11.3076
MLEC	49.8507	47.8717	51.3124	49.6427	47.8542	50.9599
VPS72	16.8229	16.0561	18.802	25.0898	25.7236	27.1794
SPRYD3	20.2586	18.6562	23.8131	14.5419	14.6584	14.9241
PLIN3	17.9813	18.2652	21.0202	49.1738	48.279	49.5314
ATRAID	5.73304	5.51429	7.30934	7.05084	6.09029	6.75665
RPS15A	8.71917	9.98356	8.94265	19.0442	21.2102	19.0185
EBPL	9.80445	10.0767	10.0098	11.4384	12.1394	12.5166
TRPC4AP	41.1034	38.6663	43.9807	13.1833	13.0383	13.5477
ACTR1B	12.8609	11.3665	14.6852	7.77013	6.7464	7.83796
TRAP1	11.4559	10.5474	12.3008	17.8663	16.9297	17.3403
ALKBH5	16.4001	15.2178	16.2984	39.1064	40.4188	41.1837
TMEM158	8.74898	8.63525	10.2029	2.34193	1.97931	2.58837
ITGA5	11.3223	11.5837	12.4059	11.5415	10.9764	11.5569
CDT1	14.2443	15.1213	17.7319	6.00507	6.79452	6.36466
ESYT1	22.3361	21.985	25.0172	8.13984	7.97787	8.08186
GTF2F1	16.8759	15.5935	17.1739	44.7456	44.1436	42.9199
TLE5	11.4209	11.2411	12.2456	18.8499	19.0454	18.4013
PHB2	17.7176	18.7849	19.2194	17.1613	17.1878	16.6416
VEGFB	6.46563	7.41525	8.62423	4.37008	4.53867	4.78443
TLN1	9.21646	9.3257	11.077	17.5187	17.7329	18.1968
CDC26	16.6355	18.0033	15.1073	20.5331	21.6268	20.239
PCNA	112.95	116.946	105.012	35.6154	41.8816	37.2165
TPRG1L	12.5098	12.0746	13.9888	49.4803	48.5694	49.4488
FABP5	47.1581	48.8708	45.95	10.1408	10.1956	9.06351
PSMB4	36.0528	37.448	35.8177	38.622	41.6243	38.0889
RABL6	12.3124	11.5861	14.049	3.99634	3.98959	4.23586
C4orf3	20.3195	20.9075	17.8433	2.85997	3.00314	2.86149
CDKN1A	26.0998	26.6352	29.5444	13.3253	13.4241	13.3431
WDR46	15.5309	15.4674	17.942	19.5499	19.5417	19.6066
CIAO2B	7.91691	7.91787	8.49796	47.2643	53.6888	48.2024
ODC1	67.0355	63.4596	75.3347	40.2068	40.5683	39.5746
C14orf119	18.941	18.0682	18.9139	22.0595	22.8269	21.0277
TNFRSF10D	75.9767	73.6749	70.711	47.4418	48.2997	48.8383
CUEDC2	14.6049	15.583	18.6871	10.2463	9.35351	9.07259
TRIM28	26.2864	26.3389	29.7953	28.2541	27.6176	28.8283
MYL12B	80.1302	86.9311	76.5091	54.7408	60.4413	53.5834
CRTAP	10.6056	11.9191	11.8206	4.9637	4.85818	4.9004
DRG1	32.6636	33.9828	37.0564	19.4411	18.9674	19.0363
NBDY	5.45089	6.25672	6.03994	5.52197	5.10824	5.15173
NXPH4	2.12591	2.28909	2.75406	1.55475	1.20688	1.6113
SDC1	15.4737	15.7392	17.421	20.6116	19.8421	21.1286
DAP	15.7372	16.4336	17.1031	42.5927	40.9363	40.7142
IGBP1	18.2055	19.7648	17.6751	68.4575	73.4859	66.8092
STMN1	16.8303	16.3431	15.7005	14.0467	14.1133	13.8559
TRIP6	21.5968	21.5712	23.0927	0.0210375	0.0212812	0.0529992
TSR3	15.5797	16.3758	20.0611	9.96613	9.62095	10.3091
ATP6V0B	8.6312	8.68358	10.248	21.5008	21.7759	21.5762
ZNHIT1	18.2738	17.894	19.6279	12.8379	12.6242	12.0677
SMDT1	6.95138	6.72154	7.84102	6.81874	6.62019	5.8285
YWHAE	134.771	135.606	128.178	88.3916	90.2139	87.168
KLHDC3	24.27	23.6312	29.4643	31.2803	30.1292	29.8839
DAPK3	10.0834	9.81278	11.2972	14.2714	13.2846	13.6509
POLR2A	9.36871	9.3983	10.5523	44.7252	43.2512	45.5793
NANS	8.0933	8.44455	9.08372	7.57477	8.01595	7.57502
VDAC1	27.4752	27.1578	27.4165	57.1436	59.493	58.9003
SNAPC2	7.68365	7.76026	8.15739	4.52222	4.36554	4.57291
SLC7A1	25.7356	24.013	25.5435	23.27	22.9699	23.7322
COX6C	23.8974	27.3691	22.4971	16.3712	16.9175	15.9246
LAMTOR4	12.4406	12.2472	14.3175	6.24112	5.88744	6.3678
CD81	7.8144	7.63051	8.95106	11.1424	11.1818	11.4258
YRDC	31.6941	31.0991	36.149	66.2305	66.2444	66.1508
CNN2	14.1103	13.7421	15.1492	22.7838	22.323	23.1061
MRPL24	5.14975	5.5399	5.41179	16.6281	15.7035	16.3737
EIF6	23.7719	23.8967	26.2824	36.395	35.9664	34.8486
TSPAN33	6.86813	7.64933	7.72175	5.2066	5.35777	5.2484
PFDN4	16.4318	16.5334	17.5438	31.5526	29.6521	32.5176
SDF4	10.0793	10.0081	10.8735	16.8576	16.891	17.4876
RTCB	37.619	38.6774	41.216	69.1136	70.8779	68.2761
GCN1	29.4003	27.1563	31.7291	31.8839	31.0938	31.661
CDC37	14.6428	13.674	16.614	7.1298	6.84616	6.61965
BEX3	21.4611	22.303	22.1682	15.816	17.1037	15.0783
AAMP	13.3471	12.8615	14.5209	25.8823	25.0859	25.4128
CUTA	10.3199	11.2183	12.6935	14.7311	14.4893	14.7742
YTHDF1	24.4578	23.9652	23.6045	56.4886	58.9378	59.5201
MT1E	90.9183	93.7351	92.2875	6.96722	6.74125	5.43565
EPHX1	3.66971	3.68118	4.23284	9.37096	10.187	9.98923
DNPH1	4.91129	5.01078	5.79812	1.29428	1.52748	1.36291
BAX	14.1322	14.7322	15.3189	5.06649	5.40749	5.52278
PGAM5	23.6412	23.0138	28.0639	27.7168	27.2726	27.6089
BTF3	32.6441	34.3009	31.4631	20.943	20.3401	20.4195
SMIM26	9.83471	11.8068	11.1911	15.2798	17.2324	14.5502
RNF181	14.319	11.8407	14.8903	29.8944	28.9089	28.7532
EIF3L	34.3228	35.0972	34.8552	36.7847	37.4211	35.6884
SNU13	16.7537	16.4843	18.048	47.9064	48.8452	48.1887
WASF2	14.2563	14.1919	14.1548	114.569	113.045	113.518
MUL1	18.8522	19.6626	21.4309	42.2006	41.8594	42.3508
ZNF581	7.64245	7.81525	9.36857	12.0783	12.3917	11.3668
CCDC86	19.105	18.8381	21.1108	31.3813	30.9689	31.5134
SF3A2	17.2373	17.1701	19.8067	34.3229	32.6806	34.6106
JUND	5.48812	5.87996	6.11555	44.4386	46.1458	45.5788
HNRNPF	43.7666	42.5091	42.8779	43.4862	41.6226	43.5368
GIPC1	9.45642	9.78939	11.4705	9.18444	8.68016	9.33338
MLF2	22.8126	23.0632	24.5668	36.4067	36.4796	35.9359
CXCL16	10.1106	10.169	11.2614	5.45721	5.11108	5.62725
SLC27A4	26.1939	26.8103	29.9535	7.00017	7.13291	6.93629
COX5A	29.5273	29.2724	30.7846	28.584	29.8891	29.8215
NECTIN2	8.50429	9.16326	10.373	22.4764	21.1312	23.0303
EFNB1	7.06923	6.97709	7.91564	54.6747	57.9555	58.5047
SESN2	12.1759	13.1325	13.6877	13.017	13.8586	13.7424
GMPR	6.19137	6.32245	6.92518	1.49245	1.78534	1.6752
IL27RA	11.5302	9.6637	12.0136	3.69542	2.99838	2.82115
PGPEP1	4.73155	4.5772	5.23675	9.86073	9.29036	9.62
GID8	29.7083	30.2326	29.9268	33.0817	32.3751	33.0049
CLPP	10.9352	12.0301	13.2894	6.23991	6.43219	6.82383
XBP1	4.19771	4.61376	4.47886	37.0417	38.4087	37.7236
UBQLN4	22.9231	22.4822	25.3345	23.4677	22.7984	24.9962
SF3B2	19.4931	18.7936	21.9323	55.3497	53.74	56.1309
MESP1	4.65017	3.57249	4.20757	0.213818	0.094629	0.418962
DGCR6L	7.68139	7.7501	9.12305	5.687	4.9385	4.9113
MRPS2	19.0713	20.7578	22.027	11.1597	11.5781	11.4179
COPG1	15.1871	15.9424	16.4669	45.0509	44.2444	44.0357
BOK	13.6576	13.6127	15.6617	3.4007	3.33972	3.11913
MAFG	8.36531	8.53068	9.14823	56.7604	56.7076	60.3243
TMED3	5.11154	5.24973	6.10276	0.0534568	0.0731256	0.0938626
UBE2L6	16.2838	17.0051	18.214	2.73941	2.43514	2.48271
SSU72	17.8605	17.6754	20.3152	16.3612	16.1607	15.5323
MRPL17	20.3533	19.2595	20.9377	21.9187	23.3041	21.3688
HOXB9	12.8385	13.3344	14.4213	30.5736	30.6142	31.655
LRPAP1	7.99018	7.26541	8.63995	8.59433	8.50947	8.4494
IFI27L2	6.92865	7.14232	7.05489	3.08929	3.68644	3.66399
LSM7	19.2746	20.0462	18.0315	34.7096	34.5753	31.7833
ATP5IF1	12.1538	12.2072	12.1681	13.8196	15.1248	13.1591
ZER1	12.8789	13.2124	15.5653	9.79319	10.286	9.6356
COX6A1	14.855	16.6824	14.3775	27.529	32.1732	29.2545
PTTG1IP	11.2571	10.292	9.63414	55.9938	58.953	55.6749
SMG5	16.353	15.2554	17.5759	28.5699	28.4753	29.1618
NDUFA2	10.6237	9.73063	10.8152	14.5616	15.2471	15.1213
SNRNP70	11.5866	11.5131	13.0277	15.6288	16.2098	17.0237
CCNB1IP1	11.0398	10.8177	11.051	42.8778	44.2399	41.8106
EIF4B	67.1401	67.5601	68.7582	124.01	126.513	122.775
POLDIP2	28.1649	27.6438	30.2794	18.8515	20.0037	20.3672
PMVK	28.0645	25.1573	35.7963	15.9624	15.4908	15.0658
SLC3A2	1.96494	1.90548	2.14036	16.1479	16.138	16.2196
NCBP2AS2	16.4839	18.1825	18.3197	39.8696	39.6593	41.0273
MSI1	13.2238	13.2037	14.3083	0.269959	0.19116	0.18136
FAM241B	5.22894	5.60826	6.41581	19.6123	18.1601	19.6116
LDAF1	4.77301	4.95335	5.66987	2.15299	2.50182	2.2986
TMEM147	8.65217	9.7893	10.24	9.76891	10.2263	10.481
PRR13	15.3146	15.3742	15.5504	21.2145	21.2307	21.6713
ATP5MC3	37.2149	35.1717	37.2812	32.1165	32.1473	29.9866
NHERF1	13.9484	13.1411	15.7955	41.669	41.0669	43.6611
MAP2K3	10.4606	10.1636	12.0152	8.49058	8.32697	8.47645
WBP2	6.35953	6.38992	6.97796	32.1988	32.3587	32.259
MTSS2	9.81117	9.96075	10.9431	42.6038	44.5696	43.6825
MRPS16	12.6992	12.1799	13.2222	17.0118	18.2176	17.8382
CDK4	16.4371	16.1217	17.7358	4.55833	4.72598	4.97282
GRN	9.38308	9.32263	10.8704	11.3544	11.3191	11.348
HMOX1	7.21207	8.27307	8.06862	19.336	20.4883	19.1276
RPL11	107.014	115.088	106.328	113.593	120.492	107.319
FXR2	12.6613	12.8597	15.4081	25.8531	24.2693	25.9105
SUMO2	51.6035	54.4361	49.0161	46.4387	48.412	46.106
GPKOW	15.5895	15.5297	16.5775	72.4588	71.3814	70.9009
CNP	9.93095	9.44289	10.3289	6.83696	6.95201	7.19972
U2AF2	25.9276	25.8974	28.8304	31.8557	31.3263	30.7535
CSRNP1	2.03769	2.01139	2.47628	10.3288	10.6322	10.4927
GTF2E2	15.7871	14.3026	15.0283	31.0587	32.6396	30.147
SRP14	32.118	34.9412	30.8828	27.0037	29.7335	27.339
AP2S1	26.5049	25.9087	31.0326	13.3038	12.8567	13.2341
PA2G4	49.3134	50.7877	51.6622	59.3242	61.852	60.623
GDI1	9.68281	9.11909	10.0645	7.46512	7.36825	7.51048
SNAI1	2.96282	2.30278	2.65888	24.0253	24.2955	27.0227
ELOB	17.7496	17.5426	20.9908	23.7804	24.4547	24.6215
TTLL12	20.5575	21.1653	23.461	15.5802	16.2998	16.2619
SLC6A8	10.9414	10.9792	12.159	3.82639	4.01612	4.02731
PSMD7	21.3357	21.9761	22.4573	108.239	112.294	108.587
HNRNPA0	38.2074	37.7703	38.0442	20.9256	20.6642	21.2976
ACADVL	3.65922	3.252	4.10293	10.0362	9.78878	9.93577
SHC1	24.7743	24.1068	27.4296	7.57787	7.06381	7.58358
SCAND1	15.5519	16.472	16.8094	21.0114	21.7785	20.0167
ZC3H3	11.9142	11.7651	14.6669	8.08701	7.57956	7.9543
THAP11	11.908	13.6037	13.5568	31.7699	31.9524	32.3969
VPS25	13.6921	15.0923	15.2428	30	31.6308	29.1711
ICAM1	16.0355	16.0135	17.3886	1.57572	1.48853	1.42382
ECI1	4.24355	4.0242	5.35129	4.80097	4.91371	4.93454
CCN1	11.5576	11.1188	12.2779	0.296084	0.298085	0.299885
TIMM10	26.4646	28.0624	28.3087	19.9111	22.0663	21.7038
DVL1	9.92995	9.62148	10.8792	14.7366	15.9929	15.9717
HADHA	16.5515	15.7377	17.6911	12.9142	13.1373	12.4772
MAN2B1	2.81154	2.72767	3.30736	2.72044	2.83623	3.02373
NOB1	30.4519	30.1936	33.5054	90.4502	92.6784	89.056
SAE1	12.633	12.338	14.3096	14.3528	14.3202	14.4157
SELENOK	20.0036	19.6107	17.7279	36.3653	37.6309	34.1258
MRGBP	22.3945	22.5685	25.1447	37.1022	37.4093	36.3987
SEPHS2	57.3922	56.4583	59.514	22.2048	23.4983	22.6129
RBM38	7.98233	8.39396	9.22369	8.45786	7.79785	8.46262
REXO4	26.2778	27.5416	30.6043	6.94459	6.95504	6.98336
FAM50A	6.63169	6.40287	7.72777	18.7837	20.3654	18.6993
SSR2	14.1345	14.2227	15.0911	17.7683	19.0783	18.7022
PINK1	5.1224	5.02859	5.62808	18.6741	18.3471	18.276
ELK1	10.6888	10.4621	11.4475	17.4877	17.9481	18.0701
-	3.08107	3.63277	4.04882	10.2495	8.89772	8.11052
DAD1	34.1474	33.46	35.3163	68.9195	77.1621	69.3351
RAN	58.9195	59.8306	59.4945	23.3911	24.8739	22.432
SH3GL1	16.1238	15.9777	17.351	13.5039	13.255	14.0767
ATP5MK	23.4127	23.3682	21.5609	38.7945	40.6404	38.0723
ARF5	15.0743	16.5813	20.2674	10.6333	10.4467	11.3862
TRAPPC1	19.8686	19.7876	20.2796	19.0133	19.0361	18.6071
UQCRFS1	38.8502	39.9107	40.6797	30.562	30.6522	28.9983
RGMB	23.8061	23.1325	22.8237	1.40588	1.36974	1.49486
NOC2L	22.9968	22.3344	26.4841	23.4106	23.3933	23.1398
MRTO4	48.6415	51.1669	57.4557	20.2659	21.9431	19.2267
ARPC5L	18.7834	18.6683	20.9456	15.3582	14.4563	14.0553
SF3A3	42.7449	41.9627	46.6102	31.3508	31.4795	31.4657
TRAF2	11.4979	11.5652	13.0221	9.13817	8.7707	8.37283
NOCT	10.2984	10.8198	11.4501	4.61287	4.64187	4.50128
EHD4	5.90044	6.44053	7.20488	53.4291	50.2278	52.0526
TK1	13.365	14.1631	16.0695	4.0383	3.59583	4.01995
PPIF	41.7617	40.5637	42.8601	68.3825	70.6405	70.7191
TMEM38A	1.53518	1.66008	1.50766	4.94791	5.21107	5.52802
MAPRE1	81.0278	84.609	79.092	125.02	124.117	120.073
RASL10B	5.25817	5.95117	5.72469	9.56126	8.86505	9.95563
CD151	7.29756	7.34896	8.02428	6.05921	6.09742	6.00479
DYNLL1	15.8439	17.2402	15.5741	11.8092	12.7177	11.7946
ADPRS	15.7406	14.1997	15.4043	40.0013	39.2882	37.9601
MED10	17.4747	17.2472	19.0328	74.2172	74.5954	78.1715
GABARAPL2	8.82089	8.05463	8.4353	33.3009	35.1133	33.1328
MRPS21	40.758	42.1124	38.1501	16.645	17.8615	16.8278
PLAUR	8.10178	8.30915	9.43717	8.34616	7.95823	8.22878
ZMAT2	48.2409	48.5598	46.4336	27.942	26.7427	27.1964
PFDN5	4.85961	4.60637	5.18014	19.0227	20.2289	18.9185
NTMT1	5.75126	5.84193	6.82135	5.34215	5.49601	5.56621
TOB2	26.3084	25.3689	26.1368	19.1153	17.6344	19.0719
AIF1L	3.65568	3.96119	4.3387	3.46849	3.50361	3.56158
ACLY	14.7862	14.4433	16.488	20.2471	19.4512	20.3146
PTGES3	70.3019	72.0204	68.1317	83.3179	87.4049	86.2221
DNAJC8	45.4245	46.6901	44.6342	40.0922	40.9977	41.1325
CCND1	20.8541	20.0959	18.6547	44.4219	44.1759	44.2696
FAM83G	7.6245	7.8428	8.59471	14.9827	14.7366	15.576
VASP	13.2038	12.959	14.6135	41.1832	41.5538	40.6906
ZNF672	34.5685	33.6654	38.3526	1.56082	1.49207	1.43851
NEU1	5.79329	6.08555	7.09859	8.12997	7.90019	7.90118
ATP1B3	30.8677	30.0844	30.526	16.7066	16.197	16.4989
REEP2	5.4454	5.6764	6.05835	1.68373	1.47492	1.62602
ZCCHC3	27.3915	26.1352	29.7447	27.389	28.2806	27.8975
XAB2	6.94179	6.32729	7.27062	24.9103	24.3325	24.3779
MRPL33	11.7772	11.6827	11.5553	17.9817	17.9353	17.1317
NBL1	5.10558	5.61803	6.75886	5.34073	5.37087	5.51825
PKN1	4.95673	4.79947	6.11554	18.8651	18.6454	18.6017
CDCP1	34.9941	34.4049	34.0225	55.1863	54.861	56.729
SELENON	14.6854	14.0571	16.0121	1.1727	1.28247	1.32509
PHGDH	1.14024	1.09613	1.32625	5.90312	6.09808	5.96706
UBE2Z	15.8372	14.996	17.098	13.7375	12.9801	13.5461
SERTAD1	10.9619	11.1674	13.3119	19.9202	19.0703	20.2336
MRPL44	33.3817	34.9195	34.6903	35.3688	34.8409	40.1036
NACA	7.89272	8.18822	7.39128	14.3017	13.3857	14.2464
HSF1	5.84845	5.88327	6.76172	4.66693	4.5967	4.55215
LRP10	7.21966	7.58827	8.69691	10.8618	10.685	11.3121
MRPL54	20.8377	19.7008	26.8774	37.7992	37.7588	38.9783
DNAJA1	212.482	223.176	201.379	55.1464	59.2541	54.2066
TSC22D4	11.2285	11.2901	12.1395	6.93059	6.43845	6.62066
TERF2IP	13.2749	13.7362	14.6028	77.1136	78.0036	77.683
H3-3B	33.2329	33.9686	30.2373	64.4483	66.9342	65.0573
ASF1B	12.0118	11.6027	13.1357	4.55595	4.36423	4.82042
B4GAT1	13.0325	12.7441	14.604	9.57412	9.93133	8.98447
TNFRSF10A	13.8801	11.4941	13.9134	24.2569	23.8489	24.2631
BRI3	5.63667	5.43722	5.9559	6.94734	6.77529	6.48993
HNRNPAB	27.1899	26.5207	26.8158	17.8619	17.5208	16.8327
FASN	21.7389	22.6668	26.2988	59.6807	61.1744	62.5273
ERCC1	15.2687	15.5662	17.7319	1.51831	1.40727	1.67534
AURKAIP1	16.9112	17.1204	21.0766	22.8329	23.2098	23.2092
IER5	3.94814	4.64589	4.79157	27.4176	27.8065	27.8778
EDEM2	7.64064	8.10542	9.21935	17.735	17.5991	17.5542
GTPBP1	4.3852	4.70562	5.04043	16.4814	15.6336	15.9216
PERP	7.22003	6.66884	6.53368	211.596	209.209	210.786
PSMD3	20.8865	21.6452	24.4679	40.4161	39.916	40.7205
TMEM9	3.48459	3.27736	4.05572	10.4327	10.5233	9.78299
CYSTM1	9.31255	11.1643	9.16023	37.7591	40.9054	36.8713
SNN	11.1261	13.2928	14.0637	8.71246	7.36832	8.24419
GOT1	16.6455	16.0825	16.8254	29.672	31.2101	30.0669
KIAA1191	9.79583	9.6713	10.2057	12.6927	11.8785	12.5062
RRAGA	54.7074	58.5212	54.0103	27.5118	31.3921	26.4141
TMEM115	18.7141	20.1196	21.9488	11.3147	11.2525	10.7085
SNRPG	31.8637	34.453	35.7695	38.7531	37.8733	38.8439
MZT2A	5.13039	4.98642	6.02751	3.95066	3.84742	3.76779
PYCR1	7.87002	8.37544	9.08279	18.5936	18.6188	19.2256
MRM3	19.286	18.5928	20.209	15.0982	15.8276	15.704
TOMM20	84.9117	89.1842	73.6916	38.5748	40.0042	37.3962
AKR1A1	12.5631	12.2789	14.3997	10.7638	11.4972	11.0424
UQCRQ	15.177	15.5542	16.5313	14.0802	15.2113	14.8688
GLB1	4.5661	4.19458	4.79398	6.20114	5.94827	6.08346
PPP1R35	5.23388	4.75802	5.60228	6.17423	6.88477	7.23063
LSM2	9.82875	9.36853	11.7223	13.8308	13.5735	12.8582
SEPHS1	10.1529	9.83935	11.4085	7.38731	7.48286	7.67944
SLC25A11	11.1421	12.0121	12.9449	5.59704	5.87472	5.38201
ACOT7	7.91852	7.73009	9.50843	9.97062	9.66825	10.3866
DMAC1	10.1117	10.218	9.87741	13.7924	15.3341	14.7283
CYBA	4.54897	4.39497	5.6198	5.1546	4.99597	5.10922
DUSP1	11.474	11.6603	12.2376	11.4465	11.4996	12.1044
SAPCD2	32.4353	31.8526	32.5487	10.6608	10.1263	12.0438
TNFSF9	8.05524	8.53183	9.99834	33.5268	34.7162	33.6438
ATP5MJ	13.8834	15.0179	13.2475	12.8365	13.6377	13.1047
TMED4	13.9184	13.2318	13.8175	29.2537	30.3452	29.1357
APOBEC3C	15.2914	15.3405	17.1842	22.9086	23.0103	23.6363
UBE2C	19.4587	18.8469	21.1071	2.86286	2.63269	2.29773
TMEM14A	17.0432	18.4586	16.1894	8.97201	10.5064	10.5995
PHC2	6.73476	6.50966	7.07447	8.56467	8.23375	8.30618
DBN1	13.9692	13.9732	15.5118	11.6596	11.6882	11.8078
FAM210B	37.4635	38.7617	35.7962	1.83476	2.05708	1.96446
TMUB1	13.1896	13.8608	15.4606	13.0098	12.7156	13.3505
NDUFB6	21.1994	22.6955	20.7498	24.4878	26.4383	24.5025
ARPC3	53.7363	57.2196	51.6407	52.4673	53.264	50.8893
MAPK13	6.95693	6.84946	7.97191	6.96468	6.54605	7.28171
POLR3K	14.4941	14.3191	14.5749	12.6713	14.4448	12.8928
RRP36	24.9129	24.9837	29.1732	19.9474	19.6748	18.913
CERS2	13.916	13.9479	15.2936	15.8105	15.5852	16.2363
RETSAT	5.07514	5.00491	5.30971	2.41752	2.37533	2.60373
PRELID1	11.1986	11.0818	13.4611	11.7416	11.2188	11.9723
DNASE2	4.59131	4.1209	4.60012	5.88542	5.71511	5.95007
SELENOW	6.4368	6.34908	7.19424	9.43596	9.65151	10.417
MTA2	22.0593	22.0612	23.635	27.5692	27.8707	27.8822
APH1A	16.0292	15.9482	16.6533	9.37839	9.50216	9.1551
LRRC47	13.3983	13.4971	14.6907	29.6538	28.2982	29.0147
ZNF768	7.69026	7.01323	8.5243	8.26898	9.21717	8.61524
CSTB	14.9755	16.8075	15.944	11.0298	12.101	10.3734
SURF1	3.6315	3.64199	4.42198	6.11119	5.1949	6.047
POLR2G	14.1515	14.6045	14.18	9.21202	10.3011	9.93613
RPIA	43.7454	40.4717	41.2974	17.7352	19.7301	18.5401
LONP1	7.73953	7.83287	9.27299	5.82427	5.82594	5.78213
ENTR1	15.3477	14.6022	17.7043	6.06365	5.92317	5.97577
TNFRSF10B	21.6533	20.206	21.6649	27.7785	26.6774	28.4436
CITED4	8.26939	8.12266	8.94532	2.54276	2.38089	2.27648
LAMB2	1.23164	1.25383	1.33381	2.92482	2.97855	3.08293
POLRMT	8.67703	9.12455	10.474	13.7703	13.9052	14.0286
METRNL	3.46916	2.73597	3.7577	3.33791	3.27344	3.08881
COPZ1	12.4023	13.3256	13.2636	43.7156	44.692	43.2094
RING1	13.3677	11.8481	14.8962	13.6341	13.4454	13.3776
PRRC2A	14.0657	14.9455	15.3391	11.3396	11.1733	11.7636
UFC1	37.6749	39.1617	37.7302	4.76477	5.22798	5.04606
APEH	14.5864	14.1476	16.4346	5.45771	5.44673	5.54449
COA3	17.1071	18.0956	19.4844	6.21128	5.71278	6.04238
SF3B3	23.9069	23.5575	25.7986	51.8061	52.2153	52.2777
PKN3	23.5666	23.5732	27.2131	1.81708	1.84474	1.95492
TXLNA	22.126	21.1431	22.1727	19.8308	20.0521	20.8263
IL32	7.92866	8.03297	8.87954	0.40844	0.459438	0.421593
CDC20	27.3268	27.8329	30.5621	6.11823	5.68545	5.42913
ZFP36L1	33.8973	33.0011	32.1475	45.004	45.6094	48.2705
MEA1	9.75479	10.5946	10.5908	5.54344	5.35842	5.32477
PSMD8	11.826	12.1218	13.6728	11.5855	11.7247	11.2111
SPSB1	7.83288	7.11052	7.67145	14.7622	14.4199	14.4966
TIMM13	25.9612	29.0585	33.1582	7.0172	7.60207	7.17204
KIAA2013	10.6172	10.5191	12.1487	18.3475	17.6135	18.1559
RHOG	6.94189	6.77405	7.66225	14.25	15.2777	14.0867
PLAAT3	6.52416	7.23744	7.64481	11.6916	10.9214	11.2503
QSOX1	8.03417	7.88641	9.15039	5.88265	5.83193	6.22498
RAB3D	16.3963	16.3632	16.7129	3.53975	3.98724	4.14991
EGFL7	6.88779	6.72242	8.26135	1.24281	1.34293	1.24155
THEM6	8.48192	7.89153	10.0121	7.6195	8.18161	8.07684
ADIPOR1	16.9324	17.193	16.3178	35.6818	34.9261	34.8631
MRPS18B	15.561	15.4752	15.2248	37.2136	38.8121	35.9922
ZNF777	11.3514	11.0772	13.2312	11.7684	12.0298	12.1929
BHLHE40	12.2789	12.4133	11.7436	109.774	107.777	115.062
PHLDA3	4.99512	5.13376	6.90631	2.02751	2.54736	2.07152
PABPC1	44.3717	42.8938	42.8646	21.5752	20.756	22.0913
MRPL49	7.69199	7.80785	8.84113	20.6582	19.8148	20.8243
OCIAD2	24.5499	25.2231	27.6438	12.4183	12.8116	12.0917
SLC25A6	4.83358	4.67822	6.13828	1.50314	1.68022	1.31998
MYL6B	5.20227	5.63146	6.39085	3.9539	4.04877	4.23549
HS6ST1	6.88998	6.54503	7.36392	4.83874	4.3976	4.67716
AUP1	9.95594	10.24	11.5355	21.5705	20.5615	20.9232
DGUOK	6.56333	6.47647	7.11885	14.9299	14.118	13.4127
BORCS6	4.61628	4.75733	5.68373	10.7057	10.1131	11.1937
UBE2L3	12.5094	12.2269	12.3642	13.5908	12.9056	12.7479
NOMO1	7.85715	7.39475	8.45448	9.34433	8.82791	9.0088
RALY	9.50739	9.92888	10.57	11.3408	11.1165	11.1356
PTDSS1	38.8561	37.5809	42.1749	7.02106	6.93434	7.37927
RPL22L1	63.5909	69.4418	60.9305	14.957	16.1314	14.9683
MICA	6.53487	6.46272	7.35284	4.56109	4.51828	4.36898
CKAP4	13.5702	12.8643	13.6983	10.5797	10.4468	11.9088
SNX3	37.1741	39.6981	35.1442	32.6969	34.653	32.4631
CCDC28A	12.7382	12.868	10.5633	32.4299	32.2027	32.2758
NDUFB10	11.4575	12.5673	13.429	21.5258	20.5753	20.0685
RHBDD2	4.25202	4.37384	5.18617	3.77449	3.86208	4.18298
CHCHD1	14.7161	14.2532	15.034	25.2752	27.395	24.7851
RETREG2	7.89171	8.03433	8.79119	7.66109	7.47321	7.86044
NAB2	7.51847	7.14643	8.34267	9.96095	9.82248	10.4098
OSER1	15.249	15.0084	14.321	66.7422	68.0182	64.6738
PTGR1	8.79197	8.50768	8.23089	0.467186	0.497556	0.43848
RCC1	10.9203	10.7873	11.838	4.35797	4.67697	4.57535
PWWP2B	3.31098	3.55945	4.49733	3.43221	2.90635	3.47166
KLF10	14.8348	14.3077	14.347	13.7059	13.0026	14.4635
TPX2	69.8956	68.3138	69.8738	20.2481	18.7451	20.5146
LRP5	5.01674	5.97198	6.03196	20.5675	21.531	21.8053
ADISSP	13.0943	13.0239	16.0772	3.83329	3.64034	3.436
CLTA	19.3283	20.875	21.1435	24.1591	24.2807	24.2528
TOR3A	9.60896	8.54275	10.0852	7.05421	7.35186	7.67009
PRADC1	3.06819	3.49131	3.61328	5.26995	5.18654	5.0857
LMAN2	6.75203	6.85476	7.93849	9.09998	8.81094	9.39353
NFIL3	9.98305	9.0268	9.37908	29.7662	27.9716	27.0213
ENO2	7.78988	7.14448	7.97246	4.89563	4.6035	4.92196
ARF3	29.0748	28.8741	30.2079	30.0222	30.5374	31.2149
LDB1	12.1665	12.4799	13.7679	9.63992	9.46059	9.12675
BYSL	14.416	14.3044	16.6266	15.143	14.7093	14.549
UQCRC1	6.73388	6.79919	8.24443	14.6506	14.2826	14.5419
TOR1B	21.9643	20.5545	21.3268	8.88629	9.15278	8.58344
MACROD1	2.41138	2.33594	2.67252	9.3181	9.08527	9.33377
SUMF2	2.70549	2.61231	3.07993	5.55401	5.66623	5.25504
ASPHD1	4.35354	4.00498	4.55685	0.45069	0.621273	0.524275
ACADS	5.64608	5.52981	6.57218	1.54573	1.35157	1.64489
CCDC97	7.61995	8.35034	8.52155	4.56456	4.72409	5.45505
HES4	2.80645	3.1351	3.52667	3.01833	3.52415	3.28616
GEM	15.7145	15.3967	12.8717	2.75246	2.81563	2.73807
CDC42EP1	8.11916	7.77803	9.87985	11.8813	11.5592	11.4381
SZRD1	12.4847	12.3919	13.9877	34.5746	33.7231	33.2989
CDKN2AIPNL	13.0912	13.0892	13.6795	14.3889	15.6679	13.9413
ELAVL1	27.5848	25.5386	27.7298	16.2624	16.2398	16.3171
CORO1B	4.50226	4.58564	5.24134	7.58225	7.19293	7.3265
ANXA6	9.07545	8.88087	10.3305	9.65076	9.31475	9.51307
MANF	19.9837	19.7738	21.0071	19.5261	22.0819	19.6639
MAGEF1	33.2617	33.2514	34.9149	46.6424	47.4017	50.3263
SSRP1	45.0367	44.8507	48.9189	31.8282	31.456	32.5105
MRPL18	23.875	22.724	21.9013	50.2043	52.8225	50.7463
PYGO2	12.1318	12.9934	13.9585	12.7295	12.6871	13.0424
CAPG	4.76874	4.86463	5.89756	14.7034	13.5441	14.0206
AKR7A3	4.71207	6.58003	5.72584	0.838332	0.78215	0.894266
FLYWCH2	8.16616	8.10904	8.74436	3.48308	3.69697	4.19639
EIF3B	30.3196	29.3036	34.434	33.8261	33.8442	34.0924
NRBP1	18.2964	18.5154	20.7469	13.5215	13.2836	12.8931
CMBL	13.8611	12.7924	14.5999	3.63088	4.22158	3.71097
NUDT2	7.21447	6.79517	7.17881	5.60763	5.36266	4.67241
PPP1CA	11.8073	11.4089	13.9391	12.8675	12.2457	12.127
IER2	21.9687	21.9749	23.2956	33.1652	32.6367	32.0437
USP22	15.655	15.5399	16.1492	15.3874	14.7341	15.9685
GLRX5	15.1902	16.3311	16.888	28.5725	28.4449	27.2489
CBR3	4.44308	5.64459	6.45659	0.0551684	0.0244158	0.0926563
DEGS1	40.4115	40.0673	40.5971	14.304	13.7202	13.9752
IDH2	6.71037	6.91512	8.08906	7.51231	7.2659	6.95087
HSPA1A	2.91782	3.12308	3.50029	25.7721	25.0286	25.3871
CDR2L	7.3971	7.33	7.81334	19.767	21.0592	19.875
RHOC	8.95817	10.112	11.0454	9.18283	9.34641	9.40775
ICMT	17.2734	17.3398	17.3483	24.7706	23.4181	24.1934
GLTP	17.2506	16.719	16.1516	7.91896	7.98638	7.7215
PITHD1	16.5176	17.4102	14.8989	34.8731	37.3747	35.3633
GM2A	11.7077	10.8136	12.4349	7.00416	6.7734	7.13427
HMGXB3	5.3677	5.30404	5.68719	5.79031	6.00436	6.10226
HMGN2	66.5338	69.0638	66.1614	9.47375	9.74892	8.88715
SNRPF	17.8501	20.2702	18.8214	12.7044	14.1652	13.4802
CBX6	18.3487	17.5758	19.4078	15.0886	14.8252	15.167
WDR5	44.9639	42.7054	47.0102	19.6716	19.756	21.3002
FTH1	9.39616	9.71252	10.1418	551.206	596.483	565.469
UBE2Q1	17.7233	15.6933	17.1172	19.4121	19.9956	19.299
MAP7D1	5.52262	5.57098	6.75656	6.91926	6.87227	6.73857
UBXN1	6.65633	6.94015	8.14298	14.9667	14.2155	14.3044
RPA2	23.4776	23.2286	25.9715	25.4508	24.5164	25.2926
PEF1	3.88823	3.5992	4.302	11.7572	12.0839	12.2891
SERF2	9.89276	9.94428	10.6086	7.57609	7.67377	7.55371
CBX4	6.17875	6.1056	7.42696	41.016	41.0144	41.6012
SIAH2	12	10.8007	12.6024	21.0308	21.2581	21.0669
PHF1	1.32625	1.17774	1.05233	8.65437	8.97582	8.42029
PLEKHM2	6.12968	6.05579	6.84716	6.71938	7.15697	6.72831
RAB35	14.2196	13.8191	15.2395	13.5224	13.2339	13.3428
MRPL12	14.2965	13.8448	16.2763	10.6133	11.0847	10.8142
SNRPB	10.0246	9.90063	11.8186	12.0556	11.4548	12.1123
NPDC1	6.84354	6.99358	7.31855	0.799863	0.799202	0.729383
POLR2K	38.1011	42.161	33.8259	60.167	67.0747	60.2571
MED27	10.389	9.95955	11.9815	6.8777	7.54592	7.16212
IFITM2	14.4324	15.4821	16.7262	3.72726	3.5688	3.50569
RABEPK	7.99089	7.84963	8.40742	2.42868	2.45264	2.3748
ATP5PD	14.7562	16.942	14.9445	15.0858	16.1929	14.9018
LYPLA2	13.0807	13.5647	14.303	12.3341	12.2854	13.2512
ARHGEF2	3.07659	3.16037	3.478	11.9106	11.6449	11.7767
FLII	8.67269	8.34495	9.74802	5.45867	5.32768	5.52909
SLC31A1	55.411	54.5714	54.5302	32.2495	31.7417	32.2112
CALM3	9.74633	10.0826	10.9882	11.2954	11.319	11.3734
PNMA1	38.0737	36.4221	38.7901	17.0443	16.0886	16.632
PLAU	7.10522	6.93101	7.92468	3.00364	3.04826	2.73252
GADD45A	7.2773	7.38203	7.27587	52.1059	52.5127	52.241
PELO	10.5289	10.1329	10.6262	18.9965	19.4926	19.3593
NPC2	6.75103	7.04676	7.29952	10.2239	10.3143	10.1865
RAB20	4.30186	4.60654	5.42993	67.3155	68.2178	70.9179
GOLM1	49.5175	48.6273	49.1001	4.50304	3.87828	4.06201
AIP	4.38428	4.05299	5.12207	15.6384	15.5287	15.7893
TFE3	8.2365	8.37895	8.28378	20.1703	21.0011	19.8066
TICAM1	8.23951	7.89717	9.15694	14.7184	13.3092	13.6002
APRT	4.17025	4.87648	5.39867	5.49203	5.94028	5.97245
SRPRB	19.014	19.5929	20.7292	18.4591	17.9982	17.661
DGAT1	3.58412	3.6744	4.06015	1.02672	1.06401	1.11159
NAA38	5.25406	5.32642	6.78169	4.18234	4.41665	4.29617
NDUFAB1	20.6951	21.3383	18.6796	21.3801	22.4838	19.9709
FDX1	19.0489	17.8543	17.9378	15.8134	14.7953	14.8751
PSMC4	19.84	19.0146	21.1916	37.2826	35.8603	36.1265
NUDCD3	4.09821	4.33651	4.71359	13.6789	13.0536	13.4416
KARS1	22.0021	21.8308	23.878	84.116	88.8311	83.3573
PCBP2	9.01754	8.64981	9.40025	18.5682	17.6659	18.2536
ADORA2B	7.16277	8.12408	8.62825	3.93851	4.04562	3.60002
GPR3	9.42926	8.98664	9.65961	3.78733	3.23829	3.2129
MYC	16.4778	15.9667	16.8308	19.1626	18.3774	19.4239
LASP1	24.4964	24.7927	25.809	26.6062	27.1693	26.7409
LAMTOR5	12.8763	13.3387	13.6257	35.1774	36.2986	34.3751
EIF3F	5.0079	4.94698	5.38435	12.9723	12.9426	12.966
SART1	8.58088	8.35571	9.63077	35.8471	35.6485	35.146
MXRA7	1.83117	1.75684	2.04229	7.7289	7.88938	7.41988
SDHC	11.9076	12.354	13.4226	8.28864	8.09673	7.88924
FIS1	11.8406	12.2606	13.4451	4.71796	5.09998	4.96026
CLU	3.3498	3.31381	3.77506	0.325204	0.359487	0.362064
SOX12	15.0262	14.7582	15.7477	7.34618	6.33552	7.02981
CCT4	70.3967	76.1039	74.2527	118.404	123.655	114.335
DFFA	25.4303	24.0279	26.9159	14.2456	13.9227	14.2063
CNBP	17.6745	18.9785	15.0812	38.0787	40.9633	38.238
IGFBP2	5.61504	5.9264	6.54163	0.905789	0.801748	0.959582
HPCAL1	3.28027	3.6366	3.77884	15.236	15.1232	15.3402
TBCA	13.272	14.0162	13.65	15.5743	16.4827	15.1896
GRB2	5.42189	5.23443	5.46408	24.5476	23.5663	24.4011
EIF2B2	4.23089	4.81252	5.30509	13.1082	14.4131	13.0607
MRPS12	12.9281	14.4418	15.545	14.7154	16.0605	15.6318
ZNF703	4.84951	5.03641	4.91821	22.5479	24.4772	23.7103
RHOD	3.46429	3.30914	4.82821	28.1547	29.3946	27.5888
YWHAH	16.4432	16.449	15.821	26.1134	26.4486	25.7846
OSTF1	30.2714	28.6832	28.8714	18.8905	19.7575	17.4241
SEMA7A	9.59278	9.29267	10.5923	4.98684	4.515	5.11629
TIMM22	15.955	15.2538	16.8186	8.99754	8.45416	8.86349
SPINT1	7.19912	7.19076	8.01526	13.8033	13.5557	13.5236
SLC38A5	13.1461	12.7547	14.3233	29.2183	29.9274	30.0716
PPP2CB	22.1271	22.417	22.2937	29.8572	29.3727	30.8448
ALYREF	44.6015	43.0131	53.2466	49.8246	49.761	52.2709
ARL8A	7.2151	7.08961	7.3301	12.0495	12.2854	11.129
UBAC1	12.1356	11.297	13.6345	5.53606	5.2081	5.55503
NT5DC2	7.37403	7.06887	8.62201	2.62862	3.05313	2.40654
MRPL34	4.36966	4.75136	5.23409	15.3477	14.6801	15.5241
ASB6	9.29368	9.51216	11.3135	6.487	6.16171	6.13995
TADA3	5.49604	5.78222	7.04811	7.88456	7.45791	7.61063
EPOP	12.1656	11.3892	12.307	8.55895	9.56712	8.75704
POLR2C	14.2249	13.8093	14.4951	56.7798	57.2629	55.882
CENPB	48.2147	46.5652	58.543	30.1867	30.5557	30.1251
ALAS1	16.5704	15.3108	17.694	23.6186	22.5888	24.0537
COASY	5.18011	5.18893	5.81704	22.4001	21.9397	21.9124
ZNF282	5.95202	6.19348	6.34879	8.69766	9.49333	9.12542
PSMB2	28.3862	28.4306	28.1733	21.4343	21.0249	21.2887
SRM	28.3585	28.0111	32.8846	11.094	11.2963	12.2161
SH2B3	40.7747	38.6733	37.5827	3.30714	2.80156	2.74312
MAP2K2	4.56861	4.48445	5.30059	3.70928	3.72409	3.63276
FDFT1	8.82329	8.79221	9.3607	40.923	40.8929	40.3045
PHPT1	8.69397	8.96369	10.967	4.42369	4.53733	4.24134
CKS1B	14.8366	16.1773	15.2524	20.2446	21.8888	19.2491
OAZ2	4.56768	4.66466	5.29537	5.75485	5.39943	5.5738
MED30	7.63918	8.48038	7.99212	5.17631	5.73894	5.62323
EXOSC5	4.02774	4.49874	4.12168	7.1756	6.97963	7.33842
DHX16	9.6357	9.42835	9.35925	16.3498	17.0236	17.1936
ATP5F1A	26.1231	25.891	26.0634	9.82474	10.5122	10.0187
FHL2	12.5234	13.2827	12.2852	4.05912	4.43342	4.17773
BOP1	17.1561	17.5953	20.8671	8.05443	8.28783	8.59309
SPHK1	5.88772	5.31181	6.43916	0.518255	0.455426	0.526008
MRPL28	9.28173	9.83446	11.8411	5.43849	5.51523	5.63677
TMEM50A	21.8911	22.5383	20.1968	19.2519	18.5438	18.5403
RHEB	28.4688	29.5139	27.6349	31.7255	32.5563	31.9105
PFDN6	9.8265	10.8755	10.0893	17.1213	16.9919	17.4118
CAD	7.59806	7.25189	8.25321	7.00612	6.73166	6.94278
ECM1	7.84095	8.17227	9.31137	2.48002	2.0973	2.3084
NQO1	8.16292	7.72021	8.72167	91.9121	93.7709	93.8094
RNF26	9.05567	9.55864	10.4704	12.8099	13.9828	13.1496
UXT	6.23007	5.52956	6.71066	19.438	18.6898	19.2774
NACC1	17.7794	18.0024	19.8368	9.42946	9.51367	9.54414
NES	8.44254	8.288	10.3181	95.7484	92.5446	98.2504
CIAO1	20.7517	20.8515	22.3813	9.86128	9.19565	9.54529
ZNF503	9.78099	10.0488	11.5738	22.1778	23.257	23.3197
NSDHL	13.3239	13.1308	13.9457	8.85104	8.80753	8.80725
GFPT2	17.3283	16.6213	18.0877	0.0904133	0.0640225	0.0789623
DHCR24	17.8124	17.3378	19.3436	7.08092	7.15067	7.08319
BLVRA	11.6245	12.0571	11.8174	7.77023	7.75931	6.94332
FNDC4	0.587299	0.489068	0.660588	1.20019	1.0502	1.18065
UBXN6	4.11054	3.92747	5.15199	8.10623	8.41327	8.29938
BUD31	10.8048	11.817	11.749	18.1299	19.6915	18.2503
TRAF7	7.82554	7.61299	8.51525	9.5896	8.82464	9.71004
ZDHHC9	13.1469	13.7237	14.6573	27.1339	26.9943	27.0457
CHMP1B	22.5358	21.9189	19.5479	55.066	55.0453	52.8301
PAF1	9.79658	10.141	11.1507	10.001	10.3741	10.0476
HDHD5	9.5358	8.76878	11.058	6.32824	6.03256	6.31687
VPS37B	13.3238	12.9965	13.7041	27.224	26.9985	28.6783
RPP25L	10.8743	11.1255	14.0527	4.09291	4.51608	4.41403
ABT1	24.8318	24.062	26.3611	24.9099	23.0753	24.5788
BTBD2	1.75637	1.59913	1.81608	4.45617	4.78992	4.64892
DPP7	2.5453	2.21339	2.80005	0.787093	0.914488	0.932221
NAGA	8.93254	9.36994	9.66275	1.56175	1.59907	1.33018
ITGB5	2.54729	2.58237	2.58593	13.7021	13.4325	13.8208
CORO1C	57.1866	56.2301	57.0559	10.4929	10.2344	10.348
ENDOG	6.66686	7.13139	7.29605	5.6741	4.80955	5.16868
SLC25A39	8.78972	9.67035	10.3375	5.81985	5.58595	5.90042
RSAD1	7.21649	7.16096	7.89389	8.83434	8.6511	8.60761
ABCD1	5.77228	5.59666	6.64193	3.38906	2.83136	3.39446
BCAS4	1.82602	1.49191	1.64011	2.22569	2.05124	2.12041
TBCC	14.1721	15.5542	16.8124	12.0332	11.2124	12.8112
SAP30	10.1494	9.19419	8.70302	7.27044	7.58335	7.68546
HES1	0.48874	0.48446	0.783414	27.3266	26.1681	25.8912
ATN1	9.03716	8.81147	9.66401	9.19842	9.53755	9.51492
TMBIM1	7.18458	7.19375	8.19877	13.0274	12.8749	13.4158
TTC38	8.48226	8.94604	10.1117	7.79414	7.65383	7.76052
C7orf50	6.45927	6.75797	7.55312	3.56599	3.35935	3.81127
PARK7	36.6555	38.152	37.79	22.7311	24.2759	22.7525
SLC25A38	6.24732	6.78079	6.80396	4.60307	4.49958	4.96787
MAFK	3.79709	3.48457	3.72734	27.4032	27.082	27.421
ZNF296	9.54949	9.03677	10.1379	2.8304	3.13162	2.88618
MCM2	14.8562	15.1496	17.0934	10.1084	9.8916	10.4052
PTPA	11.9572	11.6565	13.1746	5.20873	5.19243	5.3274
TMEM54	3.00691	3.27757	3.63228	1.99633	1.37436	1.75195
LAMTOR2	8.26234	7.66524	8.2624	6.18319	6.90243	6.09022
RPS19BP1	7.00179	6.67457	8.4828	15.1189	15.6553	15.0215
ATP6V1B2	21.0099	20.5898	22.0373	26.4272	26.2822	25.3191
HINT1	9.70032	10.507	10.5577	9.05139	9.2497	8.51051
HABP4	5.76872	5.111	5.26616	4.18455	4.87339	4.58647
SAP18	20.1862	19.5279	19.8445	23.6905	24.1914	22.9602
BLOC1S4	17.0721	16.0669	20.3465	15.1585	14.1855	15.3498
ZDHHC18	9.73208	9.97346	10.6369	5.25197	5.22334	4.85197
PRELID3B	48.2495	45.4129	40.774	20.6554	20.3143	22.4866
GCAT	5.10683	5.17716	6.28394	3.00654	3.44155	3.09426
HEBP1	5.56209	5.78665	5.00275	8.52594	8.2553	8.58455
COA4	19.2827	19.4312	20.2809	10.4453	10.2926	10.3198
MPST	3.71031	3.7234	4.31421	4.50572	4.67024	4.71343
XRN2	116.038	107.585	109.789	50.7607	48.9913	51.3705
PAQR7	7.74872	7.45668	8.47164	3.00948	2.78333	3.0902
EIF3I	7.0869	7.14842	7.57112	14.9312	14.9277	14.5919
ACTR1A	15.0466	14.7252	16.9405	17.7025	17.5458	17.6399
ESRRA	5.68467	5.1814	6.49	14.5055	14.6513	14.5886
HMCES	10.2417	10.5964	10.8197	12.4571	12.6386	11.9429
CHCHD4	6.67501	7.32496	7.00194	11.0877	11.2478	10.6393
AVPI1	5.67414	5.66951	6.1793	49.9727	51.9592	49.3795
LAMTOR1	10.5712	11.9223	13.0105	13.035	12.7724	13.3496
NR1D1	3.96958	3.74299	3.51249	37.6928	37.375	40.6274
SHISA5	6.84887	7.30764	7.82862	2.36724	2.2613	2.44508
CDC123	43.5721	45.7522	43.0133	7.02925	7.5045	7.26949
NDUFV2	28.1897	28.9991	27.6523	6.7423	7.57175	7.12171
YWHAQ	101.794	106.18	96.013	58.8432	57.7796	55.6583
TMEM219	4.23153	4.23251	4.655	4.66825	4.87143	4.57823
CNIH1	22.6512	22.8553	22.0684	15.8143	16.5127	15.4434
AARS1	1.68742	1.66129	1.83835	17.7289	17.3565	17.6366
CLPTM1	9.07336	9.20807	10.5136	7.23415	7.26834	7.42018
RBM42	8.1725	8.5098	9.62975	22.1895	20.8711	22.565
FHL3	2.67656	2.80819	3.11911	5.27511	5.84824	5.65379
GFUS	12.99	11.7747	14.0658	2.06216	2.04769	2.10501
TSEN34	3.8883	3.90194	4.2164	2.70315	2.83438	2.65913
HK2	23.6284	23.2413	22.2765	8.19853	7.73774	8.11648
STK35	9.10774	9.09911	9.32363	17.2705	16.4652	17.6479
RPN2	34.847	35.433	33.6339	13.0752	13.698	13.0428
TCP1	31.5419	31.6689	31.1373	34.8573	35.2571	35.2759
MLLT1	13.0019	13.071	12.7552	5.16621	5.88363	5.78569
SMYD5	13.7308	12.9637	13.3414	14.8567	14.7526	14.2294
PTPN1	10.4903	9.80964	9.85741	14.1933	14.0319	15.0197
SCAF1	9.80672	9.58602	10.6712	19.8522	19.0703	18.16
MRPL10	8.47682	8.60665	9.11041	15.1926	15.1656	15.5554
DNAJB1	5.85987	6.19154	6.79422	9.88843	10.3049	10.0156
PGF	1.4981	1.48363	1.56184	0.484554	0.523094	0.612264
NUTF2	7.42223	7.15865	7.47084	10.6814	10.6254	10.5994
REEP5	10.5737	11.5672	10.1513	6.048	5.93477	5.60979
RRP7A	22.952	22.3744	27.7869	4.33152	4.19115	4.67818
STT3A	12.9297	12.9325	13.688	20.8862	21.0702	20.119
HSPA5	20.5091	19.7517	20.8456	20.1239	20.3864	20.4157
BET1L	3.46535	3.33175	3.6017	13.3118	13.4411	14.862
DNTTIP1	8.93094	8.65952	10.4361	36.4092	36.4219	36.468
SRPRA	23.8096	24.096	24.3427	101.284	100.744	100.672
TMEM106C	10.9211	11.182	11.2076	8.89626	8.77004	8.56243
MPG	2.98584	2.8744	3.50435	2.65724	2.86947	2.71244
CARM1	7.12479	7.43162	7.99286	4.87364	5.05929	4.88659
EIF4A3	15.3328	15.6635	17.1287	26.8467	26.8674	26.3672
PPP2R1A	11.3947	12.1989	12.6027	15.4985	15.6008	15.1756
NHP2	20.3339	20.8293	20.9365	12.6385	13.0017	12.64
DESI1	18.7277	17.3135	20.5573	2.77842	2.47207	2.45047
SUPT5H	5.16939	4.91281	5.84815	20.8871	19.6351	21.1191
CLIP2	2.13848	1.87222	2.36333	28.4428	29.209	29.1562
N4BP3	1.66465	1.62577	1.97225	5.6208	5.89937	5.70508
LY96	1.56072	1.61098	1.7874	4.95467	4.85368	5.56322
MMP24OS	2.58361	2.73837	2.72085	1.01022	1.00956	1.01674
WNT11	0.568471	0.394311	0.678854	7.26868	7.6807	8.00166
MAZ	10.2581	10.5863	11.9783	10.2898	9.97382	10.8812
FBXW5	9.8595	10.2951	11.6215	3.78903	3.89027	3.72692
SPG21	10.661	9.97964	10.8701	6.43285	6.47017	6.06999
RAB11FIP5	4.32917	4.52253	5.11297	4.23169	4.04448	4.07321
RGS4	71.7283	75.7136	67.6976	0	0	0
PBX2	7.02898	6.66088	6.72332	7.42225	6.93698	7.27823
APEX1	19.4725	18.2937	20.7759	8.874	8.55787	8.36195
PIM1	3.41777	3.24108	2.86749	19.1837	19.216	19.9333
MYH9	12.6252	12.3527	14.0145	25.9301	26.0281	26.1607
FARSA	10.1689	10.4889	12.4381	8.94911	8.97008	8.95783
ETHE1	2.46945	2.62126	3.09321	7.98513	8.07692	8.70146
DUSP14	13.7752	12.0808	12.4386	12.8031	11.9324	11.7839
HSD17B14	2.22285	1.96634	2.07517	0.0589306	0.0521617	0.0777661
ERG28	16.1613	18.7139	17.5372	23.815	24.9131	24.0444
IRF2BP1	7.66403	7.93799	9.10264	10.136	9.86603	10.455
ARRB2	7.80297	7.13831	7.84152	1.85104	1.88921	1.82042
ANGPTL4	4.35392	4.09338	4.71616	0.0775273	0.0827504	0.132123
GRWD1	19.0515	18.2364	21.367	11.1949	11.1382	11.9624
APEX2	11.5102	11.3747	12.973	25.9052	25.4849	25.1166
TRIM21	9.40443	9.13535	10.5475	10.1631	9.66928	9.69877
ELOVL1	9.59976	9.85549	11.0263	16.0173	15.9631	15.978
DCTPP1	14.6717	14.8841	17.0104	8.94217	9.06988	8.90829
C6orf226	2.41849	2.75827	4.14625	1.8781	1.66238	2.57325
KXD1	4.81605	4.64882	5.39362	8.17213	8.37775	8.82596
GTF3C5	16.9969	17.2198	20.0995	15.1813	14.7728	14.9139
CSNK1G2	6.46499	6.24676	8.24128	12.198	11.7801	11.9275
CD274	34.2861	35.8573	29.2799	0.116755	0.106138	0.0476982
INPPL1	5.42329	5.0726	5.61871	5.54418	5.24292	5.65242
HPRT1	45.7726	47.0939	41.8447	24.1867	24.8869	24.6317
NDUFV1	5.63266	5.27955	6.40053	8.47892	8.10739	8.56799
RAB11B	14.9314	15.1234	16.7636	8.70729	8.51411	8.83767
SPCS2	23.412	23.9118	22.0463	25.31	26.4497	26.0466
TRAPPC3	8.37751	9.13185	9.44432	5.45424	5.1047	5.14779
MOAP1	9.98406	10.4098	10.9577	11.2213	11.1863	11.7649
TOP1MT	4.71336	4.95864	5.49095	2.23966	2.19539	2.14612
LSM14B	15.44	13.8393	14.1634	10.4341	9.75685	9.57725
TSPAN17	5.24355	5.37843	6.50937	2.04497	1.83826	2.075
USP5	13.0302	12.021	14.1687	13.2944	12.779	13.0754
NDFIP1	19.5113	19.9051	17.7584	27.5477	27.521	28.0833
B4GALT5	72.1583	70.0732	68.5927	70.7756	64.5761	67.909
CNPPD1	8.61283	8.78682	10.6093	8.81018	8.06699	7.73216
TUBA4A	8.49072	8.96089	9.73617	16.3348	15.9252	15.6185
CDKN2D	3.33064	2.40208	3.25882	10.8866	11.4993	12.7143
ANXA7	20.3957	18.8482	19.8546	45.2197	45.4883	45.6446
SMAGP	21.9537	22.0409	23.1407	1.86279	1.94051	1.8789
RCC2	19.1533	17.7938	19.7374	41.7133	41.2599	43.8977
GNA11	12.5865	12.6233	14.6725	6.44184	6.27106	6.93335
SEC13	7.08906	7.28829	7.66101	19.6523	20.0432	19.4925
TBC1D13	14.0093	14.6005	14.2559	2.24432	2.49808	2.50483
NSMCE3	7.34996	6.17989	7.76202	7.90449	9.20944	8.61296
MSX1	7.231	6.19208	7.26476	29.1814	29.8493	27.2618
DAP3	9.09894	8.283	8.64003	8.70039	8.34378	8.26814
PDIA6	16.0413	15.4705	16.8608	4.50627	4.8737	4.6353
FUNDC2	5.2349	5.23136	5.62573	4.54142	5.14078	4.7509
GFER	4.48284	4.37549	5.28579	9.67646	9.29611	9.48635
PDIA3	14.4111	13.8724	15.362	6.90949	6.76773	6.88036
ERF	6.40269	5.98969	7.16931	7.47512	7.69745	7.46174
GANAB	13.0362	12.5854	13.9031	19.2693	19.9312	20.1253
PLOD3	6.50552	6.44977	7.70054	9.96646	9.91492	10.2436
FTSJ3	14.5664	14.4826	17.4619	12.2784	11.5794	11.3795
MID1IP1	4.03829	4.45091	4.43487	36.324	35.4813	37.1734
NDUFS8	2.7645	2.74849	3.00073	9.66953	10.6959	9.71812
PHB1	16.8593	17.5316	19.1754	11.8476	11.5948	11.4681
GPAT4	10.4452	10.3235	11.2889	6.30779	6.42125	6.48877
RNPEP	4.48398	4.56035	5.02784	5.73845	5.98377	5.90562
POLR2E	8.76449	8.86302	9.57913	6.73625	6.93216	6.76934
MAP1LC3B	14.9405	14.7785	13.9354	33.7491	33.1267	33.5581
ZNF212	3.90759	3.67397	4.16889	10.5585	10.6303	10.8115
JOSD1	5.89306	6.07767	6.21318	14.9577	14.4015	15.373
MGST3	3.43484	3.8427	3.31569	3.53721	3.7931	3.41847
GLUL	5.40976	5.27986	5.84098	6.26718	6.35943	6.50481
DCTD	11.0207	9.82621	11.384	4.55316	4.46498	4.35129
PRNP	16.1349	15.8952	14.103	16.0368	15.2742	15.2674
GTPBP2	3.95119	3.77521	3.74874	6.84057	6.51474	7.07698
HDHD3	5.85452	5.47083	6.35245	2.35052	2.30529	2.08869
CMTR1	7.66747	6.65912	8.27412	9.46331	9.16236	9.81408
SLC35E4	3.61704	3.32693	3.66617	2.86555	2.38721	2.63078
EIF4H	18.0154	17.8266	18.4314	20.2673	20.3985	20.3911
CBX7	3.37319	3.43938	3.6558	1.11295	0.951306	1.10412
TPD52L2	17.1048	16.3237	17.2791	14.9141	14.3489	14.8706
OPLAH	9.58922	9.6256	10.8112	0.194421	0.274523	0.435377
SPCS1	12.0988	12.0301	12.4171	17.4934	17.7397	16.9074
ATIC	16.1864	15.0633	15.9036	11.7434	12.058	12.0047
PLEK2	13.9051	14.6251	15.3799	15.2426	16.3072	15.4398
STX10	6.45558	6.64145	7.88907	6.47313	6.37545	6.84078
FITM2	8.75046	8.68039	7.95966	5.52603	4.57012	5.25494
MAGED2	2.77469	2.45492	2.948	15.1928	15.309	15.1339
SLC35B2	5.96835	5.67426	6.71029	13.7054	13.0745	13.1838
WDR1	6.36104	6.35916	7.2974	3.37057	3.31849	3.42942
HSD17B1	8.46211	8.77792	10.3394	3.39353	3.91254	3.26668
ZFAND3	10.2496	9.92064	10.1533	22.2279	21.404	22.3489
LIX1L	15.5336	14.0794	14.9596	14.844	13.3283	14.4638
COPS9	18.4701	19.9578	23.4743	11.988	13.0117	13.157
IMP3	17.0562	18.4698	21.708	10.6872	11.7475	10.6415
UQCRB	16.7121	17.5618	15.4343	7.67975	7.68692	7.86044
CAPN1	7.20649	7.45401	8.52717	30.8235	30.2192	31.0218
TST	2.36273	2.18561	2.4577	6.62098	7.1229	6.99521
TIMM29	8.27544	8.12413	8.79503	10.8982	11.5019	10.535
NDUFB2	7.39678	7.9781	7.51175	2.75234	3.18734	2.94316
GPN2	5.33723	5.14263	5.79274	25.4537	24.7218	25.0585
IFITM3	9.25339	9.78626	11.3301	4.96648	4.33487	4.7259
PPP4C	3.07234	3.10889	3.52785	14.6742	14.7802	14.399
UBIAD1	7.65777	8.04337	8.1031	5.72101	6.27441	6.47352
STRAP	62.6727	63.8215	57.731	64.4729	66.3363	66.3491
MRPS6	5.35049	4.97108	5.44226	39.7481	38.7831	38.5883
PITX1	3.97607	3.71415	3.9533	14.6772	14.9247	13.6743
RBMX2	15.7958	14.5631	15.7246	41.9766	39.3827	40.88
TXNL4A	8.11316	8.66547	8.63101	3.57115	3.91993	3.80284
C1orf115	9.20276	8.56188	8.61963	6.85607	7.1727	7.18881
KRT10	3.48688	3.11864	4.40987	18.6937	17.333	18.3503
KIFC1	17.7346	16.8789	20.1768	3.43568	4.37426	3.62734
C6orf47	12.1489	13.5891	14.8937	4.68249	4.70446	4.85463
RPUSD2	6.51388	7.87807	8.57109	7.00618	6.88097	7.01045
CTNNBL1	10.0695	9.96076	11.1305	16.726	16.5819	17.0301
CALM2	11.3419	11.0439	10.9504	24.8195	26.9048	26.8248
DEDD2	1.57213	1.5416	1.69306	12.3623	12.1118	11.8654
ERH	83.3562	84.6457	78.356	40.9824	40.1526	39.0765
COQ4	6.22548	5.96756	6.33282	4.36975	4.42532	4.16559
HILPDA	5.50758	5.01093	5.9628	5.28423	5.41549	5.61349
RNF114	10.6006	10.273	10.7913	23.4441	24.0819	24.9803
RAC1	22.2329	22.0316	22.5035	32.2238	31.1441	31.2161
HADHB	13.8538	14.117	12.8904	7.07689	6.54568	6.88526
IGSF8	1.34205	1.393	1.14217	3.27068	3.16754	3.34286
ARPC1A	5.92773	6.03168	6.80504	1.9544	1.81593	2.14448
BLTP2	21.0708	20.936	22.9411	8.40157	8.17152	9.09893
ANP32A	22.5374	22.1653	21.0991	15.3802	15.1228	14.8893
MCM7	21.328	20.6797	23.3448	12.7888	12.1209	12.9063
KDELR3	1.32711	1.31373	1.86378	35.4546	41.5899	37.6636
ALDH1B1	49.4237	50.8605	51.7744	6.1887	5.65999	5.78583
TNIP2	6.11754	5.83543	6.85012	7.08665	7.00762	6.67786
PHF13	8.52705	7.83527	9.55115	12.7454	11.7104	12.1955
MCL1	41.0749	39.131	39.5207	14.7969	13.6724	14.7538
UQCC4	10.8637	10.4804	10.0429	11.9455	13.464	12.6654
TNNT1	4.40401	5.03633	5.19861	2.53942	2.64225	2.62579
TBRG4	6.0159	5.97554	7.00695	14.6539	14.8461	14.614
ABHD14B	1.56346	1.60303	1.73751	2.97128	3.16294	3.0649
FLOT2	6.99667	6.95935	8.02657	4.58479	4.36164	4.56204
GPRIN1	8.34512	8.60788	9.91248	13.4264	12.9662	12.973
BTG1	4.39425	3.646	4.70524	134.79	132.393	133.932
SERPINB1	5.41272	5.1288	5.05686	13.6605	13.839	14.2946
FN3K	4.54979	4.27247	5.12064	1.53185	1.63837	1.59973
SIGMAR1	1.89962	1.80476	2.01783	3.82189	3.60056	3.44793
DLST	7.91559	7.66543	8.7135	17.4098	17.2064	17.7382
IMP4	9.45423	10.2043	10.7962	9.94259	9.6412	10.2687
DAZAP1	9.20507	9.31281	9.81462	10.9581	11.1751	11.23
STARD10	1.37386	1.27368	1.4604	8.99815	8.94494	8.73904
LRRC8E	2.34336	2.61602	3.06375	3.19348	2.82182	3.00806
NHERF2	3.02766	3.13608	3.68936	8.44931	8.36085	8.73604
GTF3C4	31.8059	30.1957	30.7436	10.3484	9.73075	10.6587
TMEM258	7.50946	7.14394	8.01911	17.4066	18.2912	16.3239
KRT18	6.74625	6.79045	8.28572	478.495	472.056	473.865
POLR3D	7.21074	7.16103	7.24154	20.3462	19.5766	19.9816
ELOF1	8.49708	8.54704	9.09288	7.48167	7.24835	6.59612
ADIRF	7.77366	7.71615	10.1331	13.7999	13.7965	12.3463
HMGCL	2.04843	2.04195	2.37909	4.59896	4.36572	4.60905
HDAC3	3.13973	2.83945	3.14402	8.20864	7.88398	8.12283
RNF7	7.7698	7.5381	7.71209	7.96071	7.2993	7.2771
GDE1	16.0291	17.1649	16.4777	16.319	16.3743	16.7227
COX7B	20.6495	21.6386	20.6423	48.4145	49.6652	48.1879
MRPL45	25.6528	24.9713	24.0795	15.7182	16.2107	16.1013
ETV5	8.64757	8.53782	9.57657	20.1004	18.4462	21.0111
POLR2H	11.2369	11.3532	11.6887	7.40631	8.0571	7.79629
RPL22	24.7661	26.7847	22.5637	22.6339	23.7066	22.7113
PRPF8	12.9697	12.6236	14.1054	16.12	15.8395	16.2607
PUF60	5.90111	5.7753	6.9726	4.2034	4.07945	4.13477
ATP5F1D	5.40693	5.91642	6.97901	4.12514	4.11705	3.87358
SLC25A23	4.66319	4.70123	4.87068	2.82479	2.82623	2.97581
MRPL51	19.9279	22.2715	20.834	25.3443	28.929	25.7192
PIAS4	8.04043	8.87112	9.3795	13.9277	13.8285	13.3527
COLGALT1	10.0115	9.73383	10.3488	18.3075	18.7267	18.2001
MICOS13	5.06841	5.31438	6.45121	4.56686	4.60181	4.18696
SYNGR2	5.55974	5.54586	6.52838	13.6989	15.0256	14.3747
GRAMD1A	4.46263	4.61857	4.8692	3.37191	3.39496	3.53785
OTUB1	5.84963	6.23749	6.65044	5.98757	6.39801	6.03582
C2CD2	44.1567	42.41	40.0302	0.173199	0.136271	0.159182
PNO1	25.9013	24.8936	23.3614	18.8953	18.0512	17.8535
ERAL1	11.0759	9.95689	11.1621	8.26058	7.93484	8.38338
RTN4RL2	1.98074	1.85101	2.87354	0.231874	0.176931	0.255148
RNF19B	2.53602	2.71982	2.84209	5.92744	5.99611	6.10474
MARK4	2.70257	2.56399	3.38409	2.99459	2.79374	2.89803
SET	63.0526	63.4354	59.213	21.9572	22.258	22.1905
VPS28	5.47005	5.30849	6.18732	2.73762	2.70007	2.73234
CLSTN1	8.34447	8.25324	9.43927	6.70266	6.67363	6.6767
HOXB2	5.17594	5.3527	5.46984	0.858953	0.79793	0.857006
INTS15	3.80636	3.86308	4.15125	6.61096	6.97408	6.93777
PDCD7	13.3894	12.0236	12.8222	14.6488	12.3585	13.8932
TUFT1	2.8862	2.81045	3.43634	6.62584	6.09998	6.40248
POLR1E	19.6247	18.5036	19.3371	5.41792	5.39557	4.99334
POLE4	11.4459	11.9147	13.8262	2.79035	1.96938	2.53438
NABP2	14.6931	14.9519	15.3843	22.359	22.4971	22.0619
ITPKA	3.2874	3.537	3.80582	5.41309	4.88184	4.78041
LDHA	10.7325	11.2929	10.7472	19.6169	21.043	20.2012
RCC1L	6.3658	6.50248	7.23769	3.94161	3.92956	3.9272
JPT1	14.1675	14.8707	16.4919	19.1358	18.6066	18.7826
ID3	11.055	12.2807	12.4804	1.9879	2.28348	2.43838
MAP1LC3C	180.92	183.411	174.992	0	0	0
PSME2	9.05031	9.72877	9.46733	5.17587	5.59961	5.44769
EPN1	2.97999	3.10089	3.44856	5.27685	5.43359	5.42355
YBX3	16.4748	16.789	16.9736	13.9813	13.65	13.5047
MFAP1	27.4608	26.0028	25.4252	34.1104	33.6335	36.0563
GTF3C6	64.1172	66.1289	61.8355	7.80105	7.82566	7.45358
CHMP2A	6.00684	6.25631	6.74986	12.8546	12.6833	12.5288
FAM53C	8.27192	8.36427	9.13434	6.60939	6.60943	6.95758
PLIN2	7.65176	7.83429	8.09704	18.9544	20.1231	19.516
MARS1	4.63567	4.87969	4.89854	13.9118	13.7218	14.0871
MAD2L1BP	14.1414	12.8719	13.6758	15.2225	15.8582	15.0383
YIF1A	3.16291	3.29277	3.6079	17.903	17.5558	17.6703
NDUFB11	4.82185	4.7118	5.43674	11.7992	11.0452	11.5528
M6PR	17.0667	16.1482	18.2109	18.2707	16.8885	18.177
TPRN	4.50162	4.07035	4.7151	3.00389	3.56287	3.53157
OXA1L	11.9856	11.9755	12.3306	3.37886	3.28782	3.33357
BCAM	1.5068	1.44313	1.70796	2.13411	2.06749	1.9765
NOA1	23.231	25.6418	21.5189	24.4013	23.7627	23.0135
DNAJC5	17.75	16.9109	19.4905	6.31885	6.302	6.03761
TRIP10	4.92093	4.94367	5.71816	11.0157	10.6567	10.7389
SIL1	4.3858	4.25666	5.02792	2.28465	2.20662	2.53082
TMEM69	28.2185	30.1162	26.439	7.17492	7.13071	7.3148
SELENOO	3.13025	3.02779	3.99706	3.64096	4.7749	4.41774
PPP1R3B	13.5135	12.0021	12.2786	0.301823	0.310645	0.365451
AIFM2	7.95487	8.36034	9.11815	23.9513	23.2228	24.299
TSPYL1	29.4513	28.5056	28.0118	10.6465	9.95778	10.6129
GDF15	3.38045	3.16825	4.10852	237.98	243.409	233.121
CHCHD6	3.54983	3.99669	4.45922	5.80895	5.80891	5.42166
PTDSS2	1.77754	1.63642	1.91506	4.38542	4.37624	4.1625
CENPX	5.17813	5.41514	6.07101	8.86957	8.79027	8.44464
MZT2B	2.08068	2.15926	2.5954	1.98059	2.10585	1.98268
MKRN1	8.99781	8.52408	8.90081	14.0401	13.6121	13.8581
TAP1	3.10621	3.2788	3.79221	2.69369	2.70391	2.79507
TMEM98	5.42258	5.81971	5.9442	0.206323	0.158126	0.135229
HDGFL2	5.27728	4.94103	5.44743	4.8137	4.5994	4.46641
C8orf33	5.86153	5.63865	6.15971	18.1655	17.7928	17.8984
NUDT5	11.1755	11.5208	11.0819	5.57062	5.50988	5.42697
SDF2	3.93637	3.99388	4.60624	7.27651	8.18342	7.91637
PRR36	1.0534	1.07287	1.17472	0.860282	0.982676	0.77086
THAP3	1.49142	1.37388	1.79194	4.37886	4.86038	4.49621
MED8	8.54446	7.44782	8.897	23.9954	24.7907	24.046
GCC1	10.7669	9.87222	10.7028	9.34948	9.26514	9.72482
GORASP2	14.1937	14.3482	14.5766	31.6244	32.5484	31.6989
H2AZ2	19.7854	18.8182	18.1832	14.9181	14.397	15.2137
RNF41	4.38011	4.10103	4.73358	5.42054	5.39465	5.18885
IRF2BPL	7.66621	7.56008	7.3983	10.6521	10.4463	10.7098
HNRNPL	12.0726	11.0999	13.0916	6.36492	6.23714	6.32505
ACTN4	12.8633	13.2651	13.6845	71.8983	72.497	73.5284
CDK5	12.3864	12.0822	12.0322	6.20485	5.26821	6.05478
GAS6	1.61614	1.4902	1.90042	18.4633	19.243	19.2198
KCNK5	6.40224	6.67843	7.72526	3.53664	3.82606	3.88657
LLGL1	3.32922	3.39447	3.6609	0.827894	0.849088	0.879108
UQCC2	3.53468	3.30705	3.99772	5.31365	5.72383	6.03727
PNP	9.25369	9.14187	9.52635	6.00774	6.48187	6.26386
CDX2	4.26297	4.40641	4.98904	3.45736	3.22958	3.29926
PPP6R1	14.6246	14.6399	15.6371	14.3048	13.9655	14.4198
MRPL20	8.45177	9.07287	10.2626	5.27526	5.61425	5.2692
MBOAT7	2.92309	2.77741	3.29576	2.90948	2.89502	2.93073
LZTS2	2.66565	2.54006	3.02951	8.23411	8.53597	8.52735
PFKM	5.76436	5.53186	6.17941	1.62602	1.64377	1.66014
RIC8A	6.9391	7.09423	7.05116	5.4895	6.02611	5.80688
IER5L	3.36567	3.62199	4.25048	3.50462	3.36282	3.3525
BTG2	13.1912	12.5699	13.4299	10.8837	10.4186	9.45148
CSNK2A2	6.61448	6.12356	6.22186	16.9285	15.706	16.6042
C1orf122	1.77397	1.89484	2.30255	5.57168	6.48652	6.1171
CDCA8	18.2053	17.4821	18.6053	7.15613	8.27872	8.31427
CIB1	5.08678	4.80301	5.37425	20.7969	20.9635	20.6375
GEMIN4	9.16019	9.41741	10.6285	4.36694	4.3181	4.20855
CEBPA	8.36217	7.44912	9.03259	2.68834	3.26017	2.57753
FLNB	4.71187	4.59601	5.13378	17.8262	17.4256	18.3923
ACTR5	10.016	8.63472	11.004	9.8897	10.2462	10.0386
CTDSP2	9.11254	9.37063	8.70841	14.8624	15.6732	15.8165
COX17	2.91499	3.36382	2.80393	5.26245	5.33112	4.2787
MRPL11	5.60476	5.19031	5.6941	9.92803	9.82264	9.56302
CS	17.6786	17.1314	18.1538	16.3119	16.0876	16.2372
SMNDC1	25.0182	24.1089	24.0441	25.9338	24.0005	25.1231
CTU1	3.57737	4.8712	4.57316	7.87284	8.02299	8.57944
BTG3	10.221	10.4692	8.91668	2.77861	2.38683	2.45279
FKBPL	7.3821	6.42374	7.01111	8.34897	7.2992	7.57959
NOL6	10.26	10.6274	11.4227	5.98372	6.03467	6.14746
SOCS3	2.03116	1.74659	2.09118	3.04198	2.55873	2.31551
URM1	21.2141	22.0308	24.7314	7.49844	7.16332	7.10843
KHDRBS1	44.4039	43.6972	39.3368	30.1595	30.1356	32.1458
CBR1	11.8756	13.663	12.1006	8.42766	8.86349	9.05021
PDCD11	16.5052	15.7633	17.9239	16.0659	15.0629	15.1203
THOC3	6.80215	6.28013	7.44723	6.51719	6.11443	6.39199
MAPKAPK3	15.0356	15.5118	17.1038	5.80359	5.39403	5.54717
CETN2	24.2176	22.6792	24.0745	7.4657	8.48887	8.30718
FAM53B	4.50208	4.36542	4.99298	11.8574	11.5499	12.3384
ATP6V1E1	12.9551	13.6033	12.1316	24.2757	26.6556	25.7126
GNAS	5.33108	5.11501	5.4473	2.91237	2.82952	2.85733
MRPL58	9.70416	8.96664	10.6254	33.1212	35.9499	36.4981
UNC119B	10.54	8.96192	10.6289	17.1853	18.806	18.7405
SEC24C	10.9587	10.4016	12.0137	41.8088	41.3453	42.5488
CHAC1	0.101996	0.206801	0.223185	3.64796	3.44012	4.28489
RUVBL2	15.5466	15.9028	18.7634	17.0082	15.7332	16.7514
SMIM3	2.23722	2.10342	2.45618	2.27418	2.54557	2.7346
CYCS	43.2718	41.8917	39.1052	41.5133	42.8786	43.9216
CD9	8.37553	8.31531	8.19996	33.8949	33.8233	34.2505
POLR1H	3.97584	3.77431	4.2221	12.7256	13.0698	12.0716
CCDC22	4.66773	4.4077	4.5944	5.96938	5.00596	5.80938
METAP1	20.0662	19.8214	20.8003	4.65672	4.35623	4.7882
SLC25A4	9.48406	8.43565	9.25076	6.92187	6.9202	6.93418
SNX17	6.63999	6.72731	7.71514	4.92547	5.02527	5.09175
MRPL4	7.46354	7.67571	8.9527	6.98982	6.5189	7.13723
APLP1	1.24423	1.18156	1.43446	0.470065	0.445792	0.514573
MARCKS	23.4198	23.3449	20.1362	17.494	17.657	18.4953
NICOL1	2.89357	3.62735	4.45695	2.77732	5.21377	3.3062
MTHFD1L	8.05823	7.65908	8.5157	10.9703	11.2235	10.8159
ATP5MC1	12.8735	12.9746	13.7778	4.58558	5.24013	5.03013
PGLS	2.50399	2.48821	2.7454	3.05446	3.19009	3.21851
FOXK2	4.52676	4.75171	4.97317	14.9386	14.6662	15.1024
FAM32A	14.9824	15.58	13.0011	44.1012	44.6659	42.3907
CTNNA1	9.52476	9.18464	9.72629	19.2541	18.716	19.496
GPR108	2.09757	2.06714	2.29853	6.94835	7.18324	7.18303
SMIM20	3.57961	4.43533	3.09461	9.4301	10.8316	9.44527
STYXL1	2.81338	2.66493	2.93899	2.75215	2.71659	2.71464
MFSD5	6.21157	6.40881	7.33668	8.35823	8.88101	8.15342
ZNF32	11.5192	12.2708	12.6999	2.64496	2.57355	2.80908
UAP1L1	3.38989	3.33363	3.24986	3.32758	3.30435	3.16283
NLGN2	6.172	6.02917	6.40403	1.69637	1.90605	1.69771
PLPP2	3.41698	3.31543	3.84159	3.15512	3.47779	3.7026
UNC119	2.88341	2.63806	3.34785	2.20174	2.06021	2.09884
MAD2L2	3.72877	3.77612	3.60562	3.56076	4.07259	4.02323
LRP3	5.10775	5.44713	5.68397	1.49145	1.48278	1.55078
ZNF787	6.17941	6.40023	7.47335	11.9917	12.107	12.1538
VPS37D	1.2202	1.05194	1.03466	1.71526	1.49322	1.45624
MZT1	37.6374	33.7433	27.17	39.1033	43.131	43.8626
ALDH2	4.53485	4.99038	5.39699	2.00361	1.8637	1.94431
LRRC8A	7.66912	7.54397	7.8113	35.6158	37.439	38.1335
UBL4A	5.43685	5.74357	6.20299	16.7654	16.5256	16.1867
MGAT4B	5.61934	5.29181	6.1147	11.1541	11.2342	11.1179
PITPNM1	2.78841	2.72771	3.13714	2.15128	2.23931	2.27936
ADH5	14.9083	15.8446	15.0517	4.43409	4.38792	4.03966
PIN1	3.92786	4.22192	4.48809	4.00234	3.47547	3.55212
EIF2S3	79.087	75.048	71.8347	104.699	101.082	107.176
PEX14	6.84917	6.36881	7.36859	13.9778	13.3364	13.7657
HSBP1L1	2.60057	2.91467	2.42919	0.878661	1.03489	1.01159
RNF10	6.69239	6.12552	6.36097	12.1607	12.1439	12.2371
MT1M	24.4117	26.1478	25.0723	0.0436969	0	0.0733896
GBA2	3.21682	3.06905	3.03261	4.61058	4.38724	4.69195
B4GALT3	4.3415	4.23582	4.73695	5.72927	5.19134	5.47618
GRIN2D	14.208	14.8115	15.8727	1.4786	1.54753	1.65696
STX12	16.3581	15.3572	14.7242	12.2827	13.7449	14.594
SH2B2	2.15747	1.74034	2.06813	1.22313	1.34952	1.19912
ILF3	13.3818	12.6627	13.4997	9.80734	9.81381	9.90814
EPHB4	5.37416	5.49211	5.96555	0.755518	0.688089	0.707894
MYG1	5.24136	5.35054	5.93828	15.0141	14.7152	15.2506
METRN	1.62837	1.96562	2.0224	0.328052	0.418273	0.4657
NFE2L1	5.60079	5.34262	5.826	12.2509	11.6015	12.0043
SERP1	31.2295	32.4278	29.6995	18.9676	19.8478	18.6228
LCP1	66.9502	68.3078	68.723	123.36	121.145	123.978
DUSP7	10.0586	10.4764	9.75265	3.84635	4.01941	3.77374
PIP4K2B	17.7952	16.4539	16.3336	12.0963	12.0921	12.3799
PPP2R5B	2.78973	2.94997	3.31188	6.40055	6.14164	6.40342
C9orf78	25.9027	26.9529	27.181	12.1978	12.3488	12.2765
FLYWCH1	2.05952	1.85421	1.97994	2.81045	2.60271	2.70566
LAMC1	20.0676	18.6679	19.9756	8.40397	8.3577	8.85313
TMEM183A	19.0232	18.3789	20.1021	25.3004	25.2522	24.2798
BAG6	5.50006	5.4856	6.03227	7.68552	7.54668	7.71985
FRAT2	9.02388	9.30105	7.87811	12.5009	12.68	13.5518
LETM1	15.7159	15.5484	17.4937	6.06211	6.07887	6.24265
TMEM109	24.0111	22.7987	25.8515	31.1904	30.7575	30.0262
BRMS1	5.91744	5.86713	7.28574	18.108	16.6828	17.02
RAB4A	6.93709	6.89525	6.98647	10.892	10.9547	10.4799
DCTN3	4.5327	4.71762	5.29583	4.68051	4.42348	4.69438
FEN1	29.9802	29.8896	28.616	34.3262	35.3389	36.1182
ZNF579	4.86758	4.76819	5.83747	4.50094	4.56836	4.94269
MYO1C	7.01595	6.72196	7.69527	5.09127	5.21047	5.26194
DNAJB2	1.44766	1.28901	1.45123	8.67309	8.27494	8.34091
SAT2	4.89293	4.88763	5.29495	8.78183	9.01606	8.65566
EFNA3	3.50388	4.01841	3.55973	2.02612	2.033	1.90811
GALNT6	5.22134	5.33807	5.23718	2.71808	2.59144	2.75604
CSRP1	4.78625	5.19713	5.61433	5.15715	5.20653	5.02902
SRA1	7.66783	7.90724	8.93405	15.4153	16.3986	16.1253
PTGES2	4.2296	4.51627	5.43828	1.50776	1.53368	1.64329
PCCB	5.09662	4.9704	5.49726	1.98624	2.01853	1.93324
SNRNP40	12.92	12.2994	13.4476	9.28377	9.05599	8.81343
MYPOP	4.15935	4.98193	5.74448	1.2632	0.989587	1.10955
LMF2	2.87825	2.51387	3.02695	1.59161	1.63398	1.34439
UCK1	6.60629	6.5895	7.74199	1.79995	1.99012	1.74622
NDUFB1	3.99446	3.10692	4.24004	1.80374	2.03905	2.18413
ETV4	3.64747	3.78912	4.30389	6.70084	6.45046	6.73977
AK1	2.45485	2.585	2.83724	3.51104	3.9649	3.58334
PGM1	3.78389	3.71952	4.30317	3.56568	3.8726	3.75795
KLHDC8B	2.43144	1.96292	2.4815	1.09701	1.32366	1.31997
TMEM186	9.41565	9.48842	10.8202	6.09768	5.17798	4.98187
TLE2	0.813782	0.777922	1.05211	0.211265	0.237388	0.232654
VPS37C	4.99717	5.18647	5.51954	8.56014	9.30652	9.12309
DDIT4	1.19291	1.28223	1.52072	77.9674	78.5861	79.3574
MAPK3	3.50132	3.15312	3.73498	3.52117	3.62528	3.3343
FKBP1A	13.6035	13.9905	13.952	8.76053	9.23437	8.75463
CNOT11	21.9488	21.4692	20.6219	17.0439	17.9454	17.6035
BEX5	3.82832	4.83638	3.93422	21.5495	23.6638	22.014
PPA1	24.2274	25.3194	21.4753	45.6067	46.8768	42.8016
DUSP23	3.23627	3.22958	4.10982	0.285211	0.241474	0.333229
AP2A1	3.97528	3.96099	4.37332	6.89158	6.98006	6.91967
PPP1R11	3.66147	3.63248	4.44494	21.6493	20.8327	20.5366
INAFM2	13.7763	13.1639	13.2078	5.2121	4.82894	5.14366
FUCA1	13.5446	10.3053	12.7696	16.7222	15.6364	17.9691
CD44	6.59964	6.56099	6.50767	0.496689	0.477609	0.518981
HOXB4	10.1212	10.0474	9.44224	18.591	18.6099	17.7944
NOC4L	6.38987	6.87849	8.57397	6.11026	5.51891	5.74909
PARVB	3.61029	3.77969	3.8968	6.76488	6.35312	6.75056
DDA1	9.67464	9.91241	9.68765	21.4471	20.8871	21.1605
CENPV	6.39215	6.0209	6.25972	9.44164	9.68027	9.84896
RALB	15.43	14.774	14.9332	14.2163	14.1101	14.6893
ADCK2	5.26887	5.57957	6.2707	1.64834	1.53117	1.66998
TYRO3	3.22219	3.49084	3.6905	2.19095	2.05321	2.09373
CERCAM	4.91577	4.997	5.39513	0.602279	0.432109	0.589017
ARPC2	21.9615	23.4103	21.6773	14.7648	15.7191	14.6561
CERK	18.3317	17.6678	18.9762	12.7957	12.3171	13.0529
MARCHF2	1.14906	1.70397	1.50361	0.576333	0.535963	0.529928
HSPA4	94.4192	98.4483	88.5071	43.5815	39.7988	42.2544
B4GALT1	10.9781	10.2177	11.253	22.7954	23.2875	23.1906
PLPPR2	2.25332	1.89481	2.31092	1.53792	1.91319	1.69006
ATF3	0.178615	0.138906	0.236149	6.53304	6.73013	6.3085
MCUB	9.19242	10.1389	9.18585	0.556789	0.388162	0.364124
ATP5PF	8.92828	9.30474	9.76795	8.05575	7.43269	7.57667
PRRC2B	6.10222	5.7307	6.05931	3.83657	3.8942	3.89622
FPGS	6.25575	6.40436	7.65626	1.11851	1.15993	1.06166
TSR2	14.7965	14.044	16.5783	30.3927	29.5381	28.2109
SPRY4	34.8539	33.4546	34.5202	6.45581	6.24887	6.80853
ID1	6.19294	6.03429	5.90566	39.0947	41.5976	38.0566
MRPS14	8.31541	7.55182	7.82396	10.4431	10.4674	9.08753
KEAP1	9.22137	8.95229	10.2485	3.98475	3.94844	3.78
MMADHC	32.4596	35.0416	32.3607	43.0843	50.0556	43.6003
MGST1	7.43175	6.89808	6.74828	2.32833	2.35184	2.2558
PAXX	3.78333	3.82638	4.56516	4.55239	4.40956	4.63238
UBL7	4.15928	4.40026	5.10578	3.16617	2.82708	2.88972
DDB1	4.20166	4.08436	4.86868	10.2315	9.97016	10.1285
CHP1	14.8908	13.9734	14.9121	23.5406	21.9555	22.9503
HMGN4	39.8718	42.7872	34.0589	24.5833	26.5714	24.928
HAGH	1.4843	1.51107	1.81209	1.52735	1.57573	1.53091
RILP	4.30565	4.79881	5.68524	2.17535	1.99868	1.80006
APP	19.8692	19.1341	19.7479	15.9111	15.8263	16.3616
TRAPPC6A	0.245181	0.310698	0.355842	1.80377	1.97673	2.12784
USF2	4.0279	3.95397	4.63644	5.52466	5.47706	5.37411
DDX54	8.2932	8.16917	8.87147	9.34216	8.5662	8.68231
BIK	2.83301	3.05153	2.6683	23.8527	24.8282	22.0725
ARFGAP1	2.19381	1.94074	2.24141	11.7342	11.7894	11.6441
B3GAT3	1.61244	1.7506	1.94927	8.98331	9.32262	8.51946
TMEM59	9.27616	9.61927	8.59026	18.8092	21.2125	18.6264
ANXA9	3.79729	3.00792	3.48447	4.61932	3.80512	4.76481
SCCPDH	29.1656	29.1819	24.7964	7.57338	8.08059	8.09823
ITPK1	4.39031	4.72386	5.03992	6.60344	6.68577	6.73333
CNIH4	6.10967	6.59039	5.63015	2.48388	3.16274	2.67836
CPSF1	7.77766	7.44871	8.78413	3.17188	3.5632	3.59698
CIB2	1.9	1.95465	2.33704	0.0792351	0.030493	0.0347157
PES1	11.169	11.041	12.6118	15.0868	15.0581	15.2927
PTBP1	10.0774	10.2251	10.6497	10.8918	11.1084	10.7652
UBAP1	5.67075	5.06382	5.70188	7.84432	7.66717	7.76865
PWP1	22.9594	22.0525	22.3512	10.2627	10.6825	10.3017
MED18	4.2473	4.29319	4.62457	9.35121	9.85369	9.78905
RRP12	5.93417	5.7284	6.45681	9.70853	9.61083	9.67292
P4HB	3.88661	3.84215	4.41544	9.18094	8.81788	9.28177
HK1	4.1404	4.05417	4.73408	6.81742	6.61465	6.75268
GTF2A2	9.30807	8.99737	8.07177	6.76331	7.57704	6.92773
COPE	3.6849	4.16469	4.54826	12.4302	12.2885	12.4802
TM9SF4	10.0736	9.75246	10.3826	13.3839	13.448	13.1783
ISCU	2.23354	2.1654	2.35792	5.43643	5.39077	5.39899
CHRAC1	11.2982	11.6722	11.7628	5.55399	5.12556	5.18933
ABHD12	2.94431	3.00211	3.20088	3.0102	3.46239	3.3471
BAHD1	6.06042	5.7946	6.44412	7.83207	7.75259	8.23527
GLRX3	29.7924	28.5071	29.4528	26.9595	27.8265	27.5756
C9orf40	10.5406	12.5978	12.2852	7.50579	7.535	7.25687
PGP	6.02811	5.9643	6.39047	3.35571	3.91045	4.17585
CHCHD3	14.3151	16.5127	14.3013	12.5735	12.418	11.6762
METTL25B	0.627344	0.64454	0.74595	7.45348	6.50453	6.94737
MVB12A	3.24372	3.50334	3.62553	3.41682	3.54794	3.40687
MEX3D	5.90607	6.57313	5.42953	3.32174	3.41862	3.18166
R3HDM4	5.04308	5.14272	5.59076	22.0239	22.1345	21.8448
SCD5	14.2078	13.9741	13.7151	1.00056	1.31635	1.17081
HBEGF	13.7383	12.6327	13.4973	5.37588	5.10457	5.65558
MRPS23	12.5156	11.9547	12.2765	17.273	20.3524	18.186
TM4SF1	128.664	132.086	118.993	51.09	54.8218	51.374
TMEM259	3.38354	3.22845	3.38731	6.09809	6.28024	6.15085
ARHGAP22	4.72007	4.69173	4.72241	0.0598253	0.0436089	0.0413731
PGAP6	7.18288	7.50627	7.57445	3.67654	3.75363	4.15287
RER1	9.83745	9.51082	9.99646	10.2779	9.95485	9.79853
RANBP1	19.7632	19.1431	20.7646	7.65787	7.89225	7.77028
HMOX2	2.98738	2.9393	3.34284	4.67306	4.65375	4.55706
RASA3	17.5065	16.8904	19.4539	83.9268	83.355	86.9572
SLX9	11.811	10.8731	12.8049	11.0871	10.0877	10.4775
ATP5MF	12.6153	13.6798	13.8856	5.38931	5.63379	5.27337
MFSD10	2.7226	2.48098	2.95429	3.87094	4.25281	4.11186
TSPYL2	3.02645	2.82708	3.09345	10.4799	10.8295	11.1301
EHD1	3.28762	3.41511	3.78859	14.5297	14.9195	15.1047
ARL2	3.45169	3.6943	3.8305	2.6544	3.3363	2.72935
RNF25	8.40376	8.93271	9.54485	10.3512	10.5385	10.6449
BCL7C	4.6753	4.69247	5.88565	2.77907	3.49675	3.26516
UQCC5	3.64376	4.29965	4.13785	3.09547	2.59379	3.14013
PIM2	3.85381	3.63489	4.23242	10.6613	10.5465	10.5282
NRARP	8.6287	8.79062	9.14409	8.04711	7.71328	7.75552
EXOSC7	4.21275	4.55906	4.44135	4.48516	4.7906	4.71036
TMSB4X	90.4545	95.9528	94.6711	495.008	494.352	472.424
ZBTB7A	6.4858	6.78216	6.81674	16.4431	15.9043	16.8119
KTI12	5.9974	5.68021	5.5755	8.26838	7.63251	7.02465
PEX6	1.41694	1.30671	1.77386	8.30354	8.56416	8.60326
PLEKHO1	1.58638	1.62734	1.5973	2.0278	2.26355	2.22129
UPF1	3.61094	3.65045	3.96788	7.50168	7.42767	7.37167
PXN	4.02887	4.19428	4.13045	6.10775	5.90773	6.25982
GRK2	4.97275	4.78632	4.97838	11.063	11.1921	10.7888
AGAP3	1.88661	1.7484	2.02039	5.24853	5.08544	5.21607
MMP14	5.32491	5.00288	5.94124	3.34181	3.18262	3.19089
MTCH2	23.401	22.7718	23.7189	9.34547	10.2966	9.32544
YWHAZ	52.1297	51.3204	47.6061	28.0106	26.9367	27.9139
MGMT	4.20611	3.59639	4.53527	0.0332999	0.005895	0.00559278
HM13	6.26322	6.32168	7.60345	8.66255	8.48882	8.81587
CAPNS1	10.4817	10.5251	12.3273	10.2923	9.45422	10.0011
MIEN1	3.69248	3.95272	4.33802	4.20915	4.7431	4.08675
AJUBA	3.38407	3.41902	3.82651	8.17607	8.29041	8.11169
FAHD2B	2.11407	1.77819	2.1759	4.05691	4.33235	4.26614
MARCHF9	4.11825	3.99841	4.70427	2.47706	2.33485	2.4008
DCXR	1.58627	1.52014	1.70382	5.52323	5.17969	5.15852
QPCTL	0.879099	0.8722	0.939672	1.35888	1.4108	1.70912
FOXK1	8.51034	8.19299	7.40733	19.8058	20.0167	21.2823
ATP5F1E	14.3748	15.7412	14.6224	13.2994	14.0095	12.5213
PLCG1	7.37297	7.40896	7.9688	3.92552	3.9273	4.21688
SCRIB	7.13637	7.00663	7.89983	2.36085	2.53965	2.59216
HOXD9	5.02491	3.57349	5.47074	4.75247	5.70429	5.35007
YBEY	1.68144	1.77686	1.81474	3.20822	3.28024	3.08789
RTF2	10.1979	10.0694	9.97088	28.5157	29.9992	28.2601
HSD17B10	11.265	11.4086	13.565	14.7993	14.8228	14.4395
RUSC2	2.91357	2.67136	2.84151	4.45508	4.47244	4.67061
ARF6	14.0361	14.0611	12.454	15.6045	15.2823	15.6306
PSMF1	7.68443	7.97101	8.39983	11.6781	11.732	11.857
POLE3	33.4781	34.5556	34.0795	21.7377	22.6469	22.4197
SURF6	16.5619	17.0596	16.8589	11.2033	11.354	11.3174
MKNK2	5.42398	5.58865	6.09724	19.2266	19.5257	19.4775
ABTB2	2.65205	2.22574	3.06433	10.9995	11.335	11.5652
AKIP1	2.89597	2.86833	2.96378	7.83744	8.04984	7.60642
GIT1	3.17337	3.22317	3.50025	5.32142	5.23784	5.26669
ATP6AP1	3.62663	3.48698	3.87653	2.95135	2.97478	3.01291
BICD2	8.71003	7.94185	8.11831	11.5789	10.8908	11.8175
SPPL3	4.75282	4.9202	5.35714	4.01619	3.93241	4.32707
CCT5	42.8823	44.6122	42.4665	28.4678	29.0522	28.33
GADD45B	0.754995	0.633915	0.559979	53.5087	53.5116	51.8861
GPX1	1.86296	2.17373	2.48364	2.85312	3.23084	3.11471
MICB	2.29935	2.27819	2.44891	7.59774	7.68102	7.59624
NFKB2	2.14863	2.1152	2.50374	3.2534	3.46296	3.2879
CD276	2.32332	2.14098	2.56806	4.10218	4.02939	4.18261
CRYL1	0.78714	0.75085	0.89578	0.935666	0.895005	0.80026
SREBF2	7.66511	7.56062	8.33168	20.572	21.0543	21.1883
PREB	6.97202	6.96332	7.41326	4.74507	4.79791	4.87631
HAX1	1.42877	1.30338	1.6787	4.95573	5.26108	5.09082
TRIM35	5.61726	5.16448	5.95915	8.0236	7.50306	8.51479
APLP2	13.3103	13.0605	12.9385	13.9249	13.6442	13.9366
CHTOP	7.85589	7.9979	8.02749	11.1267	11.0378	11.0649
CCND3	2.86692	2.66699	3.16412	2.09713	2.17817	2.04583
ERLIN1	20.3232	21.1671	20.7921	8.45181	7.77827	7.62627
PLK3	1.43793	1.39147	1.41026	6.14572	6.03432	5.81981
SLC39A7	5.21114	4.84603	5.51105	10.2387	9.63559	10.4692
NINJ1	1.95823	2.06879	2.24074	2.43141	2.74721	2.51723
POLR1D	4.81419	4.96685	4.82666	5.83425	6.40095	5.88313
AKIRIN1	8.97464	9.27906	8.41669	20.7653	19.2034	20.937
ALDH4A1	3.26837	3.28367	3.82673	1.19327	1.17286	1.14492
BTBD6	5.34871	5.46495	6.09722	3.18694	2.84077	3.02219
EMC4	7.21307	6.47809	7.15928	8.77147	9.32417	8.51859
MAP2K7	4.63065	4.35924	4.78062	8.30019	8.36321	8.62957
GPT2	5.44896	5.2389	5.86609	13.609	13.897	13.4836
PSMD11	11.5423	11.9809	11.7536	10.0914	10.6174	10.4263
TP53INP2	5.45871	5.83208	5.82568	3.28016	3.41148	3.22128
SH3GLB2	3.87435	3.07974	4.01084	0.654785	0.646994	0.630657
RRP8	3.492	3.72299	4.14019	5.51017	5.54029	5.71226
MTLN	7.66785	8.03483	8.52736	4.10266	3.85527	3.90933
ATG4D	1.01757	1.16025	1.3437	1.65995	1.74575	1.79564
METTL13	7.33826	7.42961	8.22897	6.63441	6.46084	6.69187
GLIPR1	7.49986	7.49848	6.75664	0.12087	0.0260238	0.0164598
GUSB	2.40028	2.33927	2.58439	3.59955	3.64516	3.67894
CRKL	27.475	28.0153	26.9856	37.0386	36.07	37.1814
KIAA0930	3.51639	3.41653	3.85876	6.60113	6.35916	6.39852
DHX38	6.05891	6.28354	6.89231	19.4887	19.4125	19.8341
OSGIN1	0.872354	1.00997	1.08663	2.5448	2.43253	2.15368
ORAI1	3.16315	2.98597	3.53935	1.38247	1.66365	1.63706
TMED2	59.1082	59.741	56.4415	36.4077	35.0489	36.5967
SEMA6B	1.78655	1.62009	2.25582	0.918597	0.983542	0.897541
TM4SF19	4.4362	5.10467	5.36863	2.27813	2.09244	2.46759
CCN2	9.79497	7.7638	8.57307	1.5307	1.71965	1.57216
SH3BP5L	23.5286	22.7727	25.7996	4.91073	5.03101	5.12913
CIZ1	2.55194	2.56128	2.70869	2.70728	2.58554	2.59415
TECR	2.8446	2.93811	3.37624	6.85474	7.00791	7.59022
EMD	4.43315	4.51932	4.802	3.73161	3.79281	3.81816
ARRDC1	2.55706	2.38612	2.80203	1.7081	1.79602	1.67891
SLC25A33	12.5183	13.0735	12.0687	7.21524	6.4243	7.14766
WLS	7.70491	7.97062	8.44464	0.511091	0.436112	0.52028
PACC1	6.15323	5.20646	5.56959	4.30638	4.05545	4.15101
UQCR11	5.01439	4.31889	5.68933	3.60443	3.65017	3.80009
UTP3	28.8564	30.3665	24.475	17.3487	18.1305	17.6359
JAG2	4.26197	3.96785	4.64276	3.84284	3.82543	3.95652
CNNM4	2.86244	2.79091	3.07913	6.26805	5.94281	6.772
PAK1	4.8563	4.74274	5.21305	7.10246	6.61995	6.96552
ERI3	6.52872	6.89188	7.47558	7.12976	7.67595	7.29722
TRAF4	5.41091	5.14414	6.02988	8.3978	7.93986	8.2118
C20orf96	2.9686	2.78083	3.15216	1.23175	1.37077	1.46118
RETREG3	4.9515	4.47435	5.0561	6.82958	6.9087	7.16416
RBAK-RBAKDN	6.62304	5.42614	6.7286	5.34378	4.52313	4.99772
MMP15	1.34883	1.7157	1.79047	12.844	13.2745	12.9346
RPUSD4	8.0489	7.49307	8.97944	5.72847	5.55107	5.54257
PSMC3	13.4494	13.0297	15.2132	20.9236	20.0884	19.6715
BID	4.30449	4.19982	4.64936	1.97869	1.9551	2.03933
SNX8	6.25138	6.58088	7.31166	6.53916	6.51639	6.54368
RITA1	5.23422	5.51394	5.37314	6.04513	6.21622	6.52741
NOP9	8.62544	8.07201	9.08898	6.09848	6.82579	6.84072
RNF167	5.94586	6.46917	6.86054	12.5154	11.9725	11.7854
NUCKS1	44.7923	45.0872	37.7146	12.8236	11.9426	12.792
DNAJB6	9.02909	9.54682	8.29534	8.67751	8.78374	8.71615
HNRNPA1	34.0419	34.1909	33.3414	9.38385	9.71989	9.69597
CCT6A	63.4051	66.6823	56.7855	53.5398	54.5347	53.3778
DHX30	5.32977	4.86082	6.09667	5.11863	4.97296	5.2024
ABHD4	2.68123	2.50447	2.48778	7.28513	6.82243	7.15695
PAPSS1	12.5673	12.1927	12.1385	4.28039	4.08462	4.35105
DYNLT1	16.7749	16.2161	15.9329	22.6934	23.4522	23.3229
PCK2	0.872342	0.990122	1.10717	0.695408	0.6701	0.665773
DUSP2	4.54421	5.62539	6.76257	4.6479	4.461	5.58663
INPP1	1.91975	1.55323	1.87578	4.89115	4.63403	4.62317
LSM3	11.814	12.1376	12.6135	37.6588	39.6299	37.254
OSBP	22.735	22.9918	23.4225	90.0501	86.1569	93.5957
MAPK11	1.64607	1.438	1.64341	0.594037	0.564622	0.522283
LCN1	0	0	0.0182417	0.0352259	0	0.0147906
FAM229B	3.11927	2.95443	3.17804	0.620693	0.959512	0.704764
ISCA1	10.6636	12.4975	11.0552	3.38076	3.48486	2.67474
EMC8	8.92393	8.38596	9.72097	8.54411	8.12552	8.92248
PRSS3	2.02496	2.10934	2.90026	20.4342	19.9205	19.5266
RAB5C	5.49753	5.04128	6.34773	8.17417	8.0137	8.36429
NMB	5.23692	4.96872	5.83197	2.799	3.89114	3.30451
TMEM70	15.2139	16.6214	13.462	7.18372	6.99154	7.00989
ANAPC11	1.24233	1.19297	1.37607	8.75547	9.12057	8.99552
RIPOR1	2.55618	2.42429	2.76824	14.4995	14.6394	15.4891
GTPBP4	37.1388	37.3724	33.3881	20.5483	21.2591	20.3654
IRAK2	0.948844	1.10288	1.39609	11.7386	12.5279	13.1254
ISOC2	3.35671	3.09527	3.67804	4.86832	4.66845	4.82303
COMMD7	6.81025	7.14571	8.17927	2.06733	1.79695	1.87441
DCTN5	13.5547	13.1567	13.9521	14.453	14.4342	14.4935
CLUH	6.69965	6.53649	7.4929	6.49836	6.51759	6.60725
TIMM9	4.72171	4.9981	4.49794	3.96995	4.13866	4.2969
EBNA1BP2	24.1624	24.4099	25.9496	12.342	11.8337	11.3684
UCK2	8.4775	7.95055	8.58241	5.70331	5.24058	5.44473
PEX5	7.02643	6.65196	7.41539	4.5731	4.46163	4.45019
LRWD1	5.35396	5.40494	6.358	0.82761	0.828013	0.929737
SIVA1	2.61518	2.7036	3.05539	3.27521	3.72013	3.58702
GRPEL1	12.7974	12.8182	12.8523	8.31008	8.1033	8.47668
GSTM1	6.1809	5.59897	6.78833	0	0	0
RXRB	3.98213	3.50758	4.36569	14.6602	14.0883	14.5651
PSMD13	15.4129	15.5935	16.414	27.1006	28.1971	25.7935
NR2C2AP	5.24494	4.76884	4.7832	5.79601	6.77394	6.62243
QDPR	7.21584	7.18632	7.86946	4.52032	4.79258	4.70694
SRSF9	7.0872	6.86659	7.55315	3.73741	3.80691	3.80851
H2AC8	9.06533	9.52036	8.87893	2.3429	3.2992	2.32519
ACTR2	73.7445	67.925	64.6041	39.9603	38.7745	40.6573
SDHAF4	2.09326	1.50236	1.97607	4.61543	4.05312	4.16577
SLC50A1	1.5586	1.77635	1.62475	5.44503	5.33232	5.17856
AXIN1	3.17751	3.23473	3.3727	6.14444	6.67563	6.55216
MAST2	6.58785	6.36425	7.16376	3.64197	3.60569	3.95228
WDR45B	7.2264	6.70967	7.3123	13.7221	14.3185	14.4327
RUVBL1	12.5755	12.7772	14.1819	5.41407	5.3267	5.32072
REPIN1	5.32152	5.01158	5.24235	5.14643	5.44502	5.35888
TM7SF3	9.00825	8.96449	9.27089	13.6131	13.7904	13.4511
CSK	8.10922	8.10125	9.80464	4.86781	4.72488	4.93585
MOSPD3	4.6323	4.94424	5.03771	1.06594	1.2301	1.35645
CCAR2	9.88541	9.86264	10.7331	15.7659	15.5295	16.2943
NFKBIB	2.86313	2.91739	3.30255	18.8847	19.0745	18.1508
LRRC41	3.22494	3.10465	3.12091	4.35466	4.41283	4.17322
POR	1.82759	1.79398	2.32186	2.99673	2.80094	2.93833
FAM136A	14.0267	14.8245	14.4898	7.74611	8.25799	7.66326
WIPI2	7.40824	7.17532	8.49782	9.80821	9.41663	9.40833
RELB	0.843696	0.569088	1.06974	1.74968	1.65542	1.7484
SMCO4	2.40405	2.1751	2.59994	6.82943	7.63104	6.66489
GUK1	2.79081	2.74946	3.15819	4.80212	4.77703	4.84296
EFNA4	2.22734	2.10748	2.38856	0.938673	1.07438	0.937757
LGMN	3.15962	2.91543	3.25964	7.25498	7.32515	7.63924
TCFL5	5.26141	5.16018	4.91855	3.87076	3.78125	4.40229
MRPL57	13.3724	13.1871	14.4666	4.66009	4.49583	4.92792
VGF	2.11544	2.5237	2.53476	0.93625	1.1001	0.845995
SNX33	4.64963	4.93535	4.93757	1.87156	2.03869	1.84861
IDH3B	5.10835	4.82245	5.57753	23.5477	24.1285	23.2366
VCP	6.74781	6.31783	7.33635	6.95115	6.8392	6.97432
TNFAIP1	12.6053	12.7636	12.9641	7.15271	7.0452	7.73297
TEX264	1.93393	1.77221	2.0577	1.94397	1.93332	1.97566
CTXN1	12.3193	13.087	15.5352	0	0.157587	0.149508
ADGRE5	7.99009	7.89382	8.55877	8.06075	8.18469	8.16517
WARS1	5.02586	5.02174	5.18738	9.38202	9.29078	9.14627
LIMK1	4.04312	4.05104	4.46212	1.47547	1.46659	1.33966
PSMG3	6.54168	6.7559	7.47225	18.0753	20.9044	19.0619
GPATCH3	9.53068	9.10932	9.54861	13.0401	11.4201	12.1165
CRAT	2.0706	2.08469	2.41167	0.378515	0.365927	0.401722
RAE1	8.05981	8.39436	8.57178	13.5042	13.4036	13.1321
NAXE	1.67006	1.75084	1.99102	1.28062	1.15879	1.17469
GALNT2	7.02511	6.85564	7.53156	4.64321	4.33983	4.50929
PGRMC1	61.725	63.9347	57.6893	30.6063	30.1559	32.502
DCAF12	16.478	15.6733	15.1478	17.3459	16.4684	16.9624
TSSC4	3.50167	3.13756	4.03911	8.80908	8.90111	9.37002
TIMM50	2.47414	2.04568	2.74592	7.1607	6.95296	7.3377
EAPP	6.32258	7.07188	5.67779	13.4797	14.7672	13.7112
C1orf43	4.00548	3.63053	4.12448	21.5368	23.4312	21.463
ZMAT5	2.26128	2.45914	3.01576	6.24303	6.11138	5.45262
TP53RK	14.1944	13.7049	13.2016	4.87272	5.21881	5.66367
PLEKHB2	15.2966	14.9569	15.2353	16.8155	16.8935	16.8494
ZNRD2	6.84438	6.9696	7.95126	13.9367	12.9368	12.8562
TMEM11	5.2309	4.79245	5.28781	12.6467	12.7017	11.9576
DAXX	8.02726	7.66832	8.46887	6.01661	5.67699	6.05989
NDRG1	0.541818	0.491221	0.556992	2.90231	2.82539	2.86235
FDPS	6.33233	6.41533	7.00111	13.0636	12.7703	12.8415
ZNF330	12.2354	11.792	10.8895	4.55165	4.51543	4.3033
TARS2	4.07795	3.82503	4.3936	7.96051	7.6995	7.57768
TNKS1BP1	3.87681	3.71468	4.58375	10.145	10.144	10.5671
ZBTB42	1.72086	1.89749	2.34997	0.389122	0.456001	0.566092
ITPA	4.85712	5.06811	5.80099	10.7804	11.7184	11.4261
USF1	5.93546	5.90648	6.61836	4.97017	4.48529	4.73234
CDCA5	12.211	12.0667	13.0741	6.75361	7.08441	6.98244
CFAP20	7.52721	6.8864	7.64214	17.7508	18.0038	16.807
KAT2A	14.6795	14.0056	15.3936	3.87143	3.74829	4.22726
CDIPT	3.42084	3.32362	3.3511	3.54439	3.91027	3.96087
VPS51	3.34187	3.34779	4.5187	5.45283	5.11173	5.54531
TRIM4	2.56527	2.72731	2.41856	9.02308	8.71429	9.32993
MLX	5.25025	5.36203	5.09828	6.91713	6.36663	6.41818
IMPDH1	8.66897	8.86402	9.45691	1.61977	1.64612	1.64712
LRRC42	5.06029	5.78465	5.73248	8.77827	8.96489	9.51394
NFKBIE	2.7111	2.74844	2.51772	1.69389	2.08685	1.87852
SERPINH1	12.0065	11.9133	13.292	5.26745	4.91383	5.17246
DDAH2	1.27196	1.41206	1.46233	4.10118	3.45042	3.77538
DOHH	2.69819	2.8412	3.199	5.93489	5.52515	5.29169
HES6	2.17439	2.35921	2.93096	3.60014	3.58764	3.63199
ATXN2L	2.07053	2.14133	2.15591	7.08016	7.05311	7.35389
CYB5R1	4.26778	4.28594	5.27557	2.96779	3.1575	2.97912
SPATA2L	2.99894	2.14231	3.51438	2.025	2.11334	1.96478
NOP16	8.62409	8.64368	9.24748	8.36356	8.59844	7.91286
PIEZO1	3.70889	3.40566	3.88276	2.81821	2.89141	2.94787
AP1B1	6.17481	6.29958	7.00551	5.17174	5.19115	5.16466
CBX8	3.78081	3.38949	4.38416	10.2489	9.7932	9.87157
TRABD	3.70481	3.62609	4.38433	6.86959	6.90908	7.43156
NPLOC4	6.05959	5.97216	5.93992	8.86084	8.81219	8.73424
TRIM11	2.39575	2.51	2.43174	9.35766	9.92094	10.5222
DCPS	3.63794	3.77127	3.74195	3.51298	3.75349	3.75229
NECTIN1	4.89466	5.26007	5.10695	13.1342	12.5732	13.6762
HCCS	9.84192	10.5323	10.3916	17.8256	16.7199	18.0301
CAPZB	7.02773	6.68004	7.51754	7.99387	7.91875	7.89831
DTYMK	8.50662	7.89806	9.34823	3.12655	3.85171	3.79628
RPSA2	2.81595	2.71199	2.73387	4.36888	4.38498	4.34135
METTL26	1.66554	1.57342	2.01494	1.20514	1.24656	1.20602
PITPNC1	3.55162	3.36621	3.67833	3.45509	3.51951	3.50389
ALKBH4	4.71673	5.28095	5.81371	2.67398	2.88477	2.59975
PMM1	1.44528	1.30592	1.87836	1.69982	1.35349	1.64245
ILVBL	2.39991	2.57008	3.0533	3.68236	3.57619	3.72837
CMTM7	3.14523	3.21834	3.57238	3.89256	3.95907	4.11628
HECTD3	7.33027	7.10957	8.53693	9.39618	8.71701	9.95235
PLK1	10.3568	10.6148	12.2655	1.16373	1.02782	1.00706
IFI27	4.36751	4.31606	4.38876	0.0642042	0.123992	0.0514653
LENG1	4.47081	5.00623	5.80147	11.6615	11.9629	11.0985
ISOC1	14.683	12.6975	13.6965	10.2784	9.52272	9.43768
IFNGR2	3.20252	3.64016	3.18578	5.40823	5.22149	4.86387
CHPF	1.91664	1.92057	2.19856	8.32627	8.84643	8.73056
MRPS15	12.4504	12.3442	13.8221	10.0474	11.0806	10.6629
MARCHF5	13.1719	12.7919	11.2922	15.1468	15.6307	16.0635
CALM1	12.926	12.86	11.9774	8.98297	8.73729	8.72791
CCNE1	7.59226	7.07275	7.13598	0.572876	0.701681	0.639703
ENSA	23.8952	23.4303	24.7084	7.60197	6.9406	7.56842
DNAJA2	30.2514	31.239	29.1814	34.7083	34.5127	33.9594
SRI	8.73476	9.07366	8.6257	3.62128	4.0441	3.83677
PI4KB	4.81042	4.61655	5.5065	3.54331	3.30493	3.6891
KCNN4	7.84738	7.93217	8.96428	2.13777	2.16894	2.29664
SCYL1	4.76073	4.47119	5.28209	4.96709	4.91824	4.91461
ALKBH2	7.32203	6.7987	7.88609	5.76802	5.45059	5.56598
FAM89A	5.60323	5.19011	5.34158	1.55876	1.87161	1.63338
FUS	21.5629	20.5315	23.6724	11.7006	11.3772	10.8904
MRPS18A	10.6606	10.2904	11.8773	5.44376	4.97791	4.99162
HERPUD1	1.9057	1.86646	1.81909	22.3797	22.9306	21.9401
HNRNPUL2	7.89858	7.45877	7.57559	15.6467	15.8625	15.724
RHBDD3	1.68575	1.69755	1.76983	2.8063	2.70563	3.34937
AATF	3.8626	3.90377	4.12708	5.40533	5.45291	5.41986
MOB2	2.54165	2.73071	2.64392	10.3602	9.78373	10.1553
PIP4P1	3.71727	3.68512	3.81232	8.69247	8.72143	9.11358
S1PR2	6.4788	6.33373	6.22987	1.28464	1.21735	1.17397
RAB3A	0.507496	0.455687	0.692357	3.0011	3.27327	3.09351
PAQR4	1.62207	1.55867	1.69702	1.11704	0.875962	1.21672
FRMD4A	3.5074	3.49346	3.44607	0.157849	0.113061	0.122962
SEC11A	10.9929	12.4184	11.4347	10.1356	10.9259	10.2273
LIPA	8.0353	7.99572	8.17358	14.8301	15.0851	15.067
CGREF1	0.705483	0.656028	0.693525	0.408243	0.394402	0.336554
CASTOR2	3.5943	3.21587	3.53958	3.61533	3.89751	4.3049
EMP3	10.6372	11.5115	12.8668	4.89727	4.43468	5.01539
ECH1	2.78049	2.85557	3.13679	4.00626	4.12297	4.24734
STK32C	1.29258	1.20206	1.29567	1.49783	1.5682	1.44237
PLEKHO2	2.72989	2.68125	2.8559	1.91922	1.99757	1.87286
NEIL2	5.36051	5.60785	6.07193	1.12596	1.20666	1.27826
BHLHA15	3.12614	3.36996	3.42027	2.65022	2.1186	2.45859
GPC1	3.65805	4.0816	3.70018	3.38341	3.20222	3.54828
MORF4L1	17.7644	17.0503	17.6224	32.1782	31.8919	33.2773
FBXO46	5.33718	5.41734	6.05585	3.64478	4.14381	3.6718
ALKBH1	5.0274	4.38704	4.00713	5.90874	5.95312	5.71946
ABHD8	1.33809	1.44636	1.69253	2.27742	2.46209	2.43076
DCAF15	8.73424	8.44118	10.4505	4.12959	4.13722	4.30954
TMEM101	3.64893	3.82131	3.96371	4.68093	4.89566	4.53584
VOPP1	6.08792	6.02823	6.1101	15.6351	15.5439	15.3694
GSR	13.0673	12.4993	13.1667	21.0417	21.4721	21.8675
TCEAL8	18.3326	20.2174	15.5086	15.5938	18.3681	17.5524
NGRN	3.7071	4.5842	4.01264	7.73034	7.93871	8.0287
HDAC1	26.2575	26.2462	27.7126	36.5526	37.5413	36.7535
DBI	9.20861	10.1137	7.9492	7.51567	8.6652	7.23967
GNA15	3.25152	3.41319	4.08428	0.0150803	0	0
MED19	5.04818	4.71944	5.36811	5.40465	5.50442	5.68336
NSMF	6.16423	6.15519	6.53078	4.97068	5.38426	5.07674
SLC41A1	8.58645	8.60873	8.11018	4.58275	4.54543	4.93431
PANK4	2.3261	2.28667	2.65804	4.18924	4.21746	4.365
ZC3H7B	9.72508	9.19156	9.68606	5.41559	5.05536	5.59313
SCAP	4.58859	4.18095	5.09103	3.08824	3.04863	3.16933
CTIF	1.35513	1.40192	1.51299	1.73153	1.83381	1.75377
AKT1	2.56533	2.51092	2.71693	1.82298	1.8108	1.86139
GNAI2	9.8332	10.3253	11.1926	15.4724	15.5238	15.3356
NME1	6.00242	6.0446	7.64914	2.60345	2.4511	2.47726
TEAD4	4.15639	4.3937	4.89032	8.32492	9.31497	8.24045
MPV17L2	2.58508	2.46216	3.54474	3.99777	3.62768	3.41352
CHMP7	6.52103	6.27419	6.94311	5.735	5.53639	5.57286
IFFO2	7.68174	6.88783	7.61203	8.22374	9.12972	9.13205
ISG20L2	15.8799	16.0887	16.6506	12.8018	12.233	12.7231
SLC25A25	2.30935	2.30796	2.60515	4.88656	4.63038	4.66205
NDUFB9	5.09491	5.38174	6.10068	4.13807	4.25471	3.99493
HTATIP2	5.21515	5.72539	5.27515	5.01238	5.09621	4.94275
SYPL1	19.1313	18.8193	16.421	5.41938	5.5185	5.54796
COA5	3.32245	3.21768	2.4577	5.27397	5.69959	5.8355
PIP4K2C	7.63205	6.83294	7.41573	10.3713	10.0214	10.3019
CBX1	20.3792	19.7367	19.2399	8.75818	8.9451	9.13881
BCKDK	6.80014	7.11803	7.33491	0.880855	1.02917	0.987312
PPM1F	5.38846	4.98826	5.4605	4.18633	3.90271	4.11182
SUCLG1	4.24529	4.4051	4.11619	11.9873	13.0107	12.336
ELL	2.65759	2.59028	2.80656	3.3753	3.74616	3.56415
GUCD1	4.41033	4.40596	5.01776	7.44226	7.2708	7.63743
POLR3GL	2.71551	2.99484	2.45735	1.65136	1.8481	1.74804
SRSF4	5.62615	5.42696	5.70598	8.75657	8.81355	8.87251
FLAD1	4.9835	4.92474	5.46418	3.66807	3.77358	3.43224
[truncated: 18,068 more rows]
